# Supplementary material for: High-throughput and Cost-effective Chicken Genotyping Using Next-Generation Sequencing
Source: Sci Rep. 2016 May 25;6:26929. doi: 10.1038/srep26929 (PMC4879531; doi:10.1038/srep26929)
Supplement: Supplementary Spreadsheet S1 [file srep26929-s2.xls]

## Sheet: CornellGBS_novelSNPs
Uploaded_variation	Location	Allele	Consequence	IMPACT	SYMBOL	Gene	Feature_type	Feature	BIOTYPE	EXON	INTRON	HGVSc	HGVSp	cDNA_position	CDS_position	Protein_position	Amino_acids	Codons	Existing_variation	DISTANCE	STRAND	SYMBOL_SOURCE	HGNC_ID	TSL	SIFT	CLIN_SIG	SOMATIC	PHENO
1_100366097_G/T	1:100366097-100366097	T	intergenic_variant	MODIFIER	-	-	-	-	-	-	-	-	-	-	-	-	-	-	-	-	-	-	-	-	-	-	-	-
1_100366129_G/A	1:100366129-100366129	A	intergenic_variant	MODIFIER	-	-	-	-	-	-	-	-	-	-	-	-	-	-	-	-	-	-	-	-	-	-	-	-
1_100376679_G/T	1:100376679-100376679	T	upstream_gene_variant	MODIFIER	-	ENSGALG00000026592	Transcript	ENSGALT00000043002	miRNA	-	-	-	-	-	-	-	-	-	-	2974	-1	-	-	-	-	-	-	-
1_100376681_G/C	1:100376681-100376681	C	upstream_gene_variant	MODIFIER	-	ENSGALG00000026592	Transcript	ENSGALT00000043002	miRNA	-	-	-	-	-	-	-	-	-	-	2976	-1	-	-	-	-	-	-	-
1_100376682_T/A	1:100376682-100376682	A	upstream_gene_variant	MODIFIER	-	ENSGALG00000026592	Transcript	ENSGALT00000043002	miRNA	-	-	-	-	-	-	-	-	-	-	2977	-1	-	-	-	-	-	-	-
1_100376704_G/A	1:100376704-100376704	A	upstream_gene_variant	MODIFIER	-	ENSGALG00000026592	Transcript	ENSGALT00000043002	miRNA	-	-	-	-	-	-	-	-	-	-	2999	-1	-	-	-	-	-	-	-
1_100376705_C/G	1:100376705-100376705	G	upstream_gene_variant	MODIFIER	-	ENSGALG00000026592	Transcript	ENSGALT00000043002	miRNA	-	-	-	-	-	-	-	-	-	-	3000	-1	-	-	-	-	-	-	-
1_100376712_C/T	1:100376712-100376712	T	upstream_gene_variant	MODIFIER	-	ENSGALG00000026592	Transcript	ENSGALT00000043002	miRNA	-	-	-	-	-	-	-	-	-	-	3007	-1	-	-	-	-	-	-	-
1_100379778_A/T	1:100379778-100379778	T	intergenic_variant	MODIFIER	-	-	-	-	-	-	-	-	-	-	-	-	-	-	-	-	-	-	-	-	-	-	-	-
1_100387041_C/G	1:100387041-100387041	G	upstream_gene_variant	MODIFIER	5_8S_rRNA	ENSGALG00000025656	Transcript	ENSGALT00000042569	rRNA	-	-	-	-	-	-	-	-	-	-	1108	-1	RFAM	-	-	-	-	-	-
1_100841817_A/G	1:100841817-100841817	G	intergenic_variant	MODIFIER	-	-	-	-	-	-	-	-	-	-	-	-	-	-	-	-	-	-	-	-	-	-	-	-
1_100841818_C/T	1:100841818-100841818	T	intergenic_variant	MODIFIER	-	-	-	-	-	-	-	-	-	-	-	-	-	-	-	-	-	-	-	-	-	-	-	-
1_100841867_C/A	1:100841867-100841867	A	intergenic_variant	MODIFIER	-	-	-	-	-	-	-	-	-	-	-	-	-	-	-	-	-	-	-	-	-	-	-	-
1_100841874_G/A	1:100841874-100841874	A	intergenic_variant	MODIFIER	-	-	-	-	-	-	-	-	-	-	-	-	-	-	-	-	-	-	-	-	-	-	-	-
1_1029143_C/T	1:1029143-1029143	T	intron_variant	MODIFIER	FAM208B	ENSGALG00000008171	Transcript	ENSGALT00000013284	protein_coding	-	26/27	-	-	-	-	-	-	-	-	-	-1	HGNC	HGNC:23484	-	-	-	-	-
1_1029143_C/T	1:1029143-1029143	T	downstream_gene_variant	MODIFIER	GDI2	ENSGALG00000008169	Transcript	ENSGALT00000013282	protein_coding	-	-	-	-	-	-	-	-	-	-	219	1	EntrezGene	-	-	-	-	-	-
1_103718838_T/A	1:103718838-103718838	A	intergenic_variant	MODIFIER	-	-	-	-	-	-	-	-	-	-	-	-	-	-	-	-	-	-	-	-	-	-	-	-
1_103718839_A/G	1:103718839-103718839	G	intergenic_variant	MODIFIER	-	-	-	-	-	-	-	-	-	-	-	-	-	-	-	-	-	-	-	-	-	-	-	-
1_103718840_T/G	1:103718840-103718840	G	intergenic_variant	MODIFIER	-	-	-	-	-	-	-	-	-	-	-	-	-	-	-	-	-	-	-	-	-	-	-	-
1_103718841_G/C	1:103718841-103718841	C	intergenic_variant	MODIFIER	-	-	-	-	-	-	-	-	-	-	-	-	-	-	-	-	-	-	-	-	-	-	-	-
1_103718842_A/C	1:103718842-103718842	C	intergenic_variant	MODIFIER	-	-	-	-	-	-	-	-	-	-	-	-	-	-	-	-	-	-	-	-	-	-	-	-
1_103718843_A/C	1:103718843-103718843	C	intergenic_variant	MODIFIER	-	-	-	-	-	-	-	-	-	-	-	-	-	-	-	-	-	-	-	-	-	-	-	-
1_103718844_C/A	1:103718844-103718844	A	intergenic_variant	MODIFIER	-	-	-	-	-	-	-	-	-	-	-	-	-	-	-	-	-	-	-	-	-	-	-	-
1_103718845_A/C	1:103718845-103718845	C	intergenic_variant	MODIFIER	-	-	-	-	-	-	-	-	-	-	-	-	-	-	-	-	-	-	-	-	-	-	-	-
1_103718846_G/A	1:103718846-103718846	A	intergenic_variant	MODIFIER	-	-	-	-	-	-	-	-	-	-	-	-	-	-	-	-	-	-	-	-	-	-	-	-
1_103718847_G/A	1:103718847-103718847	A	intergenic_variant	MODIFIER	-	-	-	-	-	-	-	-	-	-	-	-	-	-	-	-	-	-	-	-	-	-	-	-
1_103718850_C/T	1:103718850-103718850	T	intergenic_variant	MODIFIER	-	-	-	-	-	-	-	-	-	-	-	-	-	-	-	-	-	-	-	-	-	-	-	-
1_103718851_A/C	1:103718851-103718851	C	intergenic_variant	MODIFIER	-	-	-	-	-	-	-	-	-	-	-	-	-	-	-	-	-	-	-	-	-	-	-	-
1_103718852_C/T	1:103718852-103718852	T	intergenic_variant	MODIFIER	-	-	-	-	-	-	-	-	-	-	-	-	-	-	-	-	-	-	-	-	-	-	-	-
1_103718853_A/T	1:103718853-103718853	T	intergenic_variant	MODIFIER	-	-	-	-	-	-	-	-	-	-	-	-	-	-	-	-	-	-	-	-	-	-	-	-
1_103718854_A/C	1:103718854-103718854	C	intergenic_variant	MODIFIER	-	-	-	-	-	-	-	-	-	-	-	-	-	-	-	-	-	-	-	-	-	-	-	-
1_103718855_C/T	1:103718855-103718855	T	intergenic_variant	MODIFIER	-	-	-	-	-	-	-	-	-	-	-	-	-	-	-	-	-	-	-	-	-	-	-	-
1_103969548_T/G	1:103969548-103969548	G	intergenic_variant	MODIFIER	-	-	-	-	-	-	-	-	-	-	-	-	-	-	-	-	-	-	-	-	-	-	-	-
1_104000296_C/G	1:104000296-104000296	G	intron_variant	MODIFIER	SCAF4	ENSGALG00000015850	Transcript	ENSGALT00000025555	protein_coding	-	18/21	-	-	-	-	-	-	-	-	-	-1	EntrezGene	-	-	-	-	-	-
1_104000297_A/C	1:104000297-104000297	C	intron_variant	MODIFIER	SCAF4	ENSGALG00000015850	Transcript	ENSGALT00000025555	protein_coding	-	18/21	-	-	-	-	-	-	-	-	-	-1	EntrezGene	-	-	-	-	-	-
1_104000299_G/A	1:104000299-104000299	A	intron_variant	MODIFIER	SCAF4	ENSGALG00000015850	Transcript	ENSGALT00000025555	protein_coding	-	18/21	-	-	-	-	-	-	-	-	-	-1	EntrezGene	-	-	-	-	-	-
1_104579274_C/T	1:104579274-104579274	T	intergenic_variant	MODIFIER	-	-	-	-	-	-	-	-	-	-	-	-	-	-	-	-	-	-	-	-	-	-	-	-
1_104598396_T/C	1:104598396-104598396	C	intergenic_variant	MODIFIER	-	-	-	-	-	-	-	-	-	-	-	-	-	-	-	-	-	-	-	-	-	-	-	-
1_104598397_G/A	1:104598397-104598397	A	intergenic_variant	MODIFIER	-	-	-	-	-	-	-	-	-	-	-	-	-	-	-	-	-	-	-	-	-	-	-	-
1_104598435_A/G	1:104598435-104598435	G	intergenic_variant	MODIFIER	-	-	-	-	-	-	-	-	-	-	-	-	-	-	-	-	-	-	-	-	-	-	-	-
1_104859896_C/T	1:104859896-104859896	T	intron_variant	MODIFIER	ITSN1	ENSGALG00000016006	Transcript	ENSGALT00000025788	protein_coding	-	1/38	-	-	-	-	-	-	-	-	-	1	HGNC	HGNC:6183	-	-	-	-	-
1_106457855_C/G	1:106457855-106457855	G	upstream_gene_variant	MODIFIER	DSCR3	ENSGALG00000016052	Transcript	ENSGALT00000025863	protein_coding	-	-	-	-	-	-	-	-	-	-	629	-1	HGNC	HGNC:3044	-	-	-	-	-
1_106457941_A/G	1:106457941-106457941	G	upstream_gene_variant	MODIFIER	DSCR3	ENSGALG00000016052	Transcript	ENSGALT00000025863	protein_coding	-	-	-	-	-	-	-	-	-	-	715	-1	HGNC	HGNC:3044	-	-	-	-	-
1_106536759_G/A	1:106536759-106536759	A	upstream_gene_variant	MODIFIER	DYRK1A	ENSGALG00000016053	Transcript	ENSGALT00000025866	protein_coding	-	-	-	-	-	-	-	-	-	-	1679	1	EntrezGene	-	-	-	-	-	-
1_106536819_G/C	1:106536819-106536819	C	upstream_gene_variant	MODIFIER	DYRK1A	ENSGALG00000016053	Transcript	ENSGALT00000025866	protein_coding	-	-	-	-	-	-	-	-	-	-	1619	1	EntrezGene	-	-	-	-	-	-
1_107423307_G/T	1:107423307-107423307	T	downstream_gene_variant	MODIFIER	SH3BGR	ENSGALG00000016127	Transcript	ENSGALT00000003011	protein_coding	-	-	-	-	-	-	-	-	-	-	4763	1	HGNC	HGNC:10822	-	-	-	-	-
1_108529575_C/T	1:108529575-108529575	T	intergenic_variant	MODIFIER	-	-	-	-	-	-	-	-	-	-	-	-	-	-	-	-	-	-	-	-	-	-	-	-
1_108704099_A/T	1:108704099-108704099	T	downstream_gene_variant	MODIFIER	ABCG1	ENSGALG00000016164	Transcript	ENSGALT00000026046	protein_coding	-	-	-	-	-	-	-	-	-	-	4156	1	HGNC	HGNC:73	-	-	-	-	-
1_109000254_A/G	1:109000254-109000254	G	downstream_gene_variant	MODIFIER	-	ENSGALG00000019175	Transcript	ENSGALT00000026104	protein_coding	-	-	-	-	-	-	-	-	-	-	4129	-1	-	-	-	-	-	-	-
1_1090142_G/A	1:1090142-1090142	A	intron_variant	MODIFIER	NET1	ENSGALG00000008437	Transcript	ENSGALT00000013746	protein_coding	-	9/9	-	-	-	-	-	-	-	-	-	-1	Uniprot_gn	-	-	-	-	-	-
1_1090142_G/A	1:1090142-1090142	A	upstream_gene_variant	MODIFIER	CALML3	ENSGALG00000008424	Transcript	ENSGALT00000040245	protein_coding	-	-	-	-	-	-	-	-	-	-	4957	-1	EntrezGene	-	-	-	-	-	-
1_109139215_G/T	1:109139215-109139215	T	intergenic_variant	MODIFIER	-	-	-	-	-	-	-	-	-	-	-	-	-	-	-	-	-	-	-	-	-	-	-	-
1_109189940_G/A	1:109189940-109189940	A	intergenic_variant	MODIFIER	-	-	-	-	-	-	-	-	-	-	-	-	-	-	-	-	-	-	-	-	-	-	-	-
1_109587341_T/G	1:109587341-109587341	G	downstream_gene_variant	MODIFIER	AGPAT3	ENSGALG00000016206	Transcript	ENSGALT00000026125	protein_coding	-	-	-	-	-	-	-	-	-	-	4697	1	HGNC	HGNC:326	-	-	-	-	-
1_109587342_G/T	1:109587342-109587342	T	downstream_gene_variant	MODIFIER	AGPAT3	ENSGALG00000016206	Transcript	ENSGALT00000026125	protein_coding	-	-	-	-	-	-	-	-	-	-	4698	1	HGNC	HGNC:326	-	-	-	-	-
1_109587343_T/G	1:109587343-109587343	G	downstream_gene_variant	MODIFIER	AGPAT3	ENSGALG00000016206	Transcript	ENSGALT00000026125	protein_coding	-	-	-	-	-	-	-	-	-	-	4699	1	HGNC	HGNC:326	-	-	-	-	-
1_109587344_G/T	1:109587344-109587344	T	downstream_gene_variant	MODIFIER	AGPAT3	ENSGALG00000016206	Transcript	ENSGALT00000026125	protein_coding	-	-	-	-	-	-	-	-	-	-	4700	1	HGNC	HGNC:326	-	-	-	-	-
1_109587345_T/G	1:109587345-109587345	G	downstream_gene_variant	MODIFIER	AGPAT3	ENSGALG00000016206	Transcript	ENSGALT00000026125	protein_coding	-	-	-	-	-	-	-	-	-	-	4701	1	HGNC	HGNC:326	-	-	-	-	-
1_109587346_G/T	1:109587346-109587346	T	downstream_gene_variant	MODIFIER	AGPAT3	ENSGALG00000016206	Transcript	ENSGALT00000026125	protein_coding	-	-	-	-	-	-	-	-	-	-	4702	1	HGNC	HGNC:326	-	-	-	-	-
1_109589995_T/C	1:109589995-109589995	C	intergenic_variant	MODIFIER	-	-	-	-	-	-	-	-	-	-	-	-	-	-	-	-	-	-	-	-	-	-	-	-
1_109589997_C/T	1:109589997-109589997	T	intergenic_variant	MODIFIER	-	-	-	-	-	-	-	-	-	-	-	-	-	-	-	-	-	-	-	-	-	-	-	-
1_109589998_T/C	1:109589998-109589998	C	intergenic_variant	MODIFIER	-	-	-	-	-	-	-	-	-	-	-	-	-	-	-	-	-	-	-	-	-	-	-	-
1_109589999_C/T	1:109589999-109589999	T	intergenic_variant	MODIFIER	-	-	-	-	-	-	-	-	-	-	-	-	-	-	-	-	-	-	-	-	-	-	-	-
1_109590000_T/G	1:109590000-109590000	G	intergenic_variant	MODIFIER	-	-	-	-	-	-	-	-	-	-	-	-	-	-	-	-	-	-	-	-	-	-	-	-
1_109719615_T/C	1:109719615-109719615	C	intron_variant	MODIFIER	LICOS	ENSGALG00000016212	Transcript	ENSGALT00000026133	protein_coding	-	1/5	-	-	-	-	-	-	-	-	-	-1	Uniprot_gn	-	-	-	-	-	-
1_109817347_A/G	1:109817347-109817347	G	intergenic_variant	MODIFIER	-	-	-	-	-	-	-	-	-	-	-	-	-	-	-	-	-	-	-	-	-	-	-	-
1_109823349_C/G	1:109823349-109823349	G	intergenic_variant	MODIFIER	-	-	-	-	-	-	-	-	-	-	-	-	-	-	-	-	-	-	-	-	-	-	-	-
1_109823351_T/G	1:109823351-109823351	G	intergenic_variant	MODIFIER	-	-	-	-	-	-	-	-	-	-	-	-	-	-	-	-	-	-	-	-	-	-	-	-
1_109823354_C/T	1:109823354-109823354	T	intergenic_variant	MODIFIER	-	-	-	-	-	-	-	-	-	-	-	-	-	-	-	-	-	-	-	-	-	-	-	-
1_110104686_C/T	1:110104686-110104686	T	intergenic_variant	MODIFIER	-	-	-	-	-	-	-	-	-	-	-	-	-	-	-	-	-	-	-	-	-	-	-	-
1_110104708_G/A	1:110104708-110104708	A	intergenic_variant	MODIFIER	-	-	-	-	-	-	-	-	-	-	-	-	-	-	-	-	-	-	-	-	-	-	-	-
1_110503237_G/C	1:110503237-110503237	C	intergenic_variant	MODIFIER	-	-	-	-	-	-	-	-	-	-	-	-	-	-	-	-	-	-	-	-	-	-	-	-
1_110503242_C/T	1:110503242-110503242	T	intergenic_variant	MODIFIER	-	-	-	-	-	-	-	-	-	-	-	-	-	-	-	-	-	-	-	-	-	-	-	-
1_110524468_G/A	1:110524468-110524468	A	intron_variant	MODIFIER	NDP	ENSGALG00000016222	Transcript	ENSGALT00000026153	protein_coding	-	1/1	-	-	-	-	-	-	-	-	-	1	EntrezGene	-	-	-	-	-	-
1_110698053_A/G	1:110698053-110698053	G	intron_variant	MODIFIER	-	ENSGALG00000022787	Transcript	ENSGALT00000036616	protein_coding	-	8/14	-	-	-	-	-	-	-	-	-	1	-	-	-	-	-	-	-
1_110703663_A/T	1:110703663-110703663	T	downstream_gene_variant	MODIFIER	-	ENSGALG00000022787	Transcript	ENSGALT00000036616	protein_coding	-	-	-	-	-	-	-	-	-	-	3610	1	-	-	-	-	-	-	-
1_110703667_G/T	1:110703667-110703667	T	downstream_gene_variant	MODIFIER	-	ENSGALG00000022787	Transcript	ENSGALT00000036616	protein_coding	-	-	-	-	-	-	-	-	-	-	3614	1	-	-	-	-	-	-	-
1_110705037_T/G	1:110705037-110705037	G	downstream_gene_variant	MODIFIER	-	ENSGALG00000022787	Transcript	ENSGALT00000036616	protein_coding	-	-	-	-	-	-	-	-	-	-	4984	1	-	-	-	-	-	-	-
1_110818347_T/C	1:110818347-110818347	C	intergenic_variant	MODIFIER	-	-	-	-	-	-	-	-	-	-	-	-	-	-	-	-	-	-	-	-	-	-	-	-
1_111064573_C/T	1:111064573-111064573	T	intergenic_variant	MODIFIER	-	-	-	-	-	-	-	-	-	-	-	-	-	-	-	-	-	-	-	-	-	-	-	-
1_111740052_G/C	1:111740052-111740052	C	intron_variant	MODIFIER	BCOR	ENSGALG00000016245	Transcript	ENSGALT00000036653	protein_coding	-	4/13	-	-	-	-	-	-	-	-	-	1	HGNC	HGNC:20893	-	-	-	-	-
1_111740053_T/C	1:111740053-111740053	C	intron_variant	MODIFIER	BCOR	ENSGALG00000016245	Transcript	ENSGALT00000036653	protein_coding	-	4/13	-	-	-	-	-	-	-	-	-	1	HGNC	HGNC:20893	-	-	-	-	-
1_111740054_T/G	1:111740054-111740054	G	intron_variant	MODIFIER	BCOR	ENSGALG00000016245	Transcript	ENSGALT00000036653	protein_coding	-	4/13	-	-	-	-	-	-	-	-	-	1	HGNC	HGNC:20893	-	-	-	-	-
1_111740056_C/T	1:111740056-111740056	T	intron_variant	MODIFIER	BCOR	ENSGALG00000016245	Transcript	ENSGALT00000036653	protein_coding	-	4/13	-	-	-	-	-	-	-	-	-	1	HGNC	HGNC:20893	-	-	-	-	-
1_111740057_A/G	1:111740057-111740057	G	intron_variant	MODIFIER	BCOR	ENSGALG00000016245	Transcript	ENSGALT00000036653	protein_coding	-	4/13	-	-	-	-	-	-	-	-	-	1	HGNC	HGNC:20893	-	-	-	-	-
1_111740058_G/T	1:111740058-111740058	T	intron_variant	MODIFIER	BCOR	ENSGALG00000016245	Transcript	ENSGALT00000036653	protein_coding	-	4/13	-	-	-	-	-	-	-	-	-	1	HGNC	HGNC:20893	-	-	-	-	-
1_111748120_C/T	1:111748120-111748120	T	intron_variant	MODIFIER	BCOR	ENSGALG00000016245	Transcript	ENSGALT00000036653	protein_coding	-	6/13	-	-	-	-	-	-	-	-	-	1	HGNC	HGNC:20893	-	-	-	-	-
1_111770592_G/A	1:111770592-111770592	A	intron_variant	MODIFIER	BCOR	ENSGALG00000016245	Transcript	ENSGALT00000036653	protein_coding	-	13/13	-	-	-	-	-	-	-	-	-	1	HGNC	HGNC:20893	-	-	-	-	-
1_111770593_A/G	1:111770593-111770593	G	intron_variant	MODIFIER	BCOR	ENSGALG00000016245	Transcript	ENSGALT00000036653	protein_coding	-	13/13	-	-	-	-	-	-	-	-	-	1	HGNC	HGNC:20893	-	-	-	-	-
1_111770595_A/G	1:111770595-111770595	G	intron_variant	MODIFIER	BCOR	ENSGALG00000016245	Transcript	ENSGALT00000036653	protein_coding	-	13/13	-	-	-	-	-	-	-	-	-	1	HGNC	HGNC:20893	-	-	-	-	-
1_111770597_G/C	1:111770597-111770597	C	intron_variant	MODIFIER	BCOR	ENSGALG00000016245	Transcript	ENSGALT00000036653	protein_coding	-	13/13	-	-	-	-	-	-	-	-	-	1	HGNC	HGNC:20893	-	-	-	-	-
1_111770598_C/T	1:111770598-111770598	T	intron_variant	MODIFIER	BCOR	ENSGALG00000016245	Transcript	ENSGALT00000036653	protein_coding	-	13/13	-	-	-	-	-	-	-	-	-	1	HGNC	HGNC:20893	-	-	-	-	-
1_111770599_T/C	1:111770599-111770599	C	intron_variant	MODIFIER	BCOR	ENSGALG00000016245	Transcript	ENSGALT00000036653	protein_coding	-	13/13	-	-	-	-	-	-	-	-	-	1	HGNC	HGNC:20893	-	-	-	-	-
1_111770600_C/T	1:111770600-111770600	T	intron_variant	MODIFIER	BCOR	ENSGALG00000016245	Transcript	ENSGALT00000036653	protein_coding	-	13/13	-	-	-	-	-	-	-	-	-	1	HGNC	HGNC:20893	-	-	-	-	-
1_111770601_T/G	1:111770601-111770601	G	intron_variant	MODIFIER	BCOR	ENSGALG00000016245	Transcript	ENSGALT00000036653	protein_coding	-	13/13	-	-	-	-	-	-	-	-	-	1	HGNC	HGNC:20893	-	-	-	-	-
1_111770602_G/A	1:111770602-111770602	A	intron_variant	MODIFIER	BCOR	ENSGALG00000016245	Transcript	ENSGALT00000036653	protein_coding	-	13/13	-	-	-	-	-	-	-	-	-	1	HGNC	HGNC:20893	-	-	-	-	-
1_111770603_A/G	1:111770603-111770603	G	intron_variant	MODIFIER	BCOR	ENSGALG00000016245	Transcript	ENSGALT00000036653	protein_coding	-	13/13	-	-	-	-	-	-	-	-	-	1	HGNC	HGNC:20893	-	-	-	-	-
1_111770605_G/C	1:111770605-111770605	C	intron_variant	MODIFIER	BCOR	ENSGALG00000016245	Transcript	ENSGALT00000036653	protein_coding	-	13/13	-	-	-	-	-	-	-	-	-	1	HGNC	HGNC:20893	-	-	-	-	-
1_111770649_G/A	1:111770649-111770649	A	intron_variant	MODIFIER	BCOR	ENSGALG00000016245	Transcript	ENSGALT00000036653	protein_coding	-	13/13	-	-	-	-	-	-	-	-	-	1	HGNC	HGNC:20893	-	-	-	-	-
1_111791420_G/T	1:111791420-111791420	T	intron_variant	MODIFIER	BCOR	ENSGALG00000016245	Transcript	ENSGALT00000036653	protein_coding	-	13/13	-	-	-	-	-	-	-	-	-	1	HGNC	HGNC:20893	-	-	-	-	-
1_111999072_C/G	1:111999072-111999072	G	intergenic_variant	MODIFIER	-	-	-	-	-	-	-	-	-	-	-	-	-	-	-	-	-	-	-	-	-	-	-	-
1_111999090_C/T	1:111999090-111999090	T	intergenic_variant	MODIFIER	-	-	-	-	-	-	-	-	-	-	-	-	-	-	-	-	-	-	-	-	-	-	-	-
1_112044800_T/G	1:112044800-112044800	G	intergenic_variant	MODIFIER	-	-	-	-	-	-	-	-	-	-	-	-	-	-	-	-	-	-	-	-	-	-	-	-
1_112044801_G/A	1:112044801-112044801	A	intergenic_variant	MODIFIER	-	-	-	-	-	-	-	-	-	-	-	-	-	-	-	-	-	-	-	-	-	-	-	-
1_112044802_A/G	1:112044802-112044802	G	intergenic_variant	MODIFIER	-	-	-	-	-	-	-	-	-	-	-	-	-	-	-	-	-	-	-	-	-	-	-	-
1_112044804_G/A	1:112044804-112044804	A	intergenic_variant	MODIFIER	-	-	-	-	-	-	-	-	-	-	-	-	-	-	-	-	-	-	-	-	-	-	-	-
1_112044806_A/T	1:112044806-112044806	T	intergenic_variant	MODIFIER	-	-	-	-	-	-	-	-	-	-	-	-	-	-	-	-	-	-	-	-	-	-	-	-
1_112044807_T/G	1:112044807-112044807	G	intergenic_variant	MODIFIER	-	-	-	-	-	-	-	-	-	-	-	-	-	-	-	-	-	-	-	-	-	-	-	-
1_112044811_G/A	1:112044811-112044811	A	intergenic_variant	MODIFIER	-	-	-	-	-	-	-	-	-	-	-	-	-	-	-	-	-	-	-	-	-	-	-	-
1_112044812_A/G	1:112044812-112044812	G	intergenic_variant	MODIFIER	-	-	-	-	-	-	-	-	-	-	-	-	-	-	-	-	-	-	-	-	-	-	-	-
1_112044813_G/C	1:112044813-112044813	C	intergenic_variant	MODIFIER	-	-	-	-	-	-	-	-	-	-	-	-	-	-	-	-	-	-	-	-	-	-	-	-
1_112044814_C/A	1:112044814-112044814	A	intergenic_variant	MODIFIER	-	-	-	-	-	-	-	-	-	-	-	-	-	-	-	-	-	-	-	-	-	-	-	-
1_112044815_A/G	1:112044815-112044815	G	intergenic_variant	MODIFIER	-	-	-	-	-	-	-	-	-	-	-	-	-	-	-	-	-	-	-	-	-	-	-	-
1_112044816_G/A	1:112044816-112044816	A	intergenic_variant	MODIFIER	-	-	-	-	-	-	-	-	-	-	-	-	-	-	-	-	-	-	-	-	-	-	-	-
1_112044817_A/G	1:112044817-112044817	G	intergenic_variant	MODIFIER	-	-	-	-	-	-	-	-	-	-	-	-	-	-	-	-	-	-	-	-	-	-	-	-
1_112044818_G/C	1:112044818-112044818	C	intergenic_variant	MODIFIER	-	-	-	-	-	-	-	-	-	-	-	-	-	-	-	-	-	-	-	-	-	-	-	-
1_112432359_C/T	1:112432359-112432359	T	intron_variant	MODIFIER	-	ENSGALG00000026370	Transcript	ENSGALT00000043258	protein_coding	-	1/7	-	-	-	-	-	-	-	-	-	-1	-	-	-	-	-	-	-
1_112432361_T/C	1:112432361-112432361	C	intron_variant	MODIFIER	-	ENSGALG00000026370	Transcript	ENSGALT00000043258	protein_coding	-	1/7	-	-	-	-	-	-	-	-	-	-1	-	-	-	-	-	-	-
1_112432369_A/T	1:112432369-112432369	T	intron_variant	MODIFIER	-	ENSGALG00000026370	Transcript	ENSGALT00000043258	protein_coding	-	1/7	-	-	-	-	-	-	-	-	-	-1	-	-	-	-	-	-	-
1_112432394_A/T	1:112432394-112432394	T	intron_variant	MODIFIER	-	ENSGALG00000026370	Transcript	ENSGALT00000043258	protein_coding	-	1/7	-	-	-	-	-	-	-	-	-	-1	-	-	-	-	-	-	-
1_112609874_G/T	1:112609874-112609874	T	intergenic_variant	MODIFIER	-	-	-	-	-	-	-	-	-	-	-	-	-	-	-	-	-	-	-	-	-	-	-	-
1_112669746_C/T	1:112669746-112669746	T	upstream_gene_variant	MODIFIER	-	ENSGALG00000016305	Transcript	ENSGALT00000026305	protein_coding	-	-	-	-	-	-	-	-	-	-	1220	1	-	-	-	-	-	-	-
1_112671643_C/G	1:112671643-112671643	G	missense_variant	MODERATE	-	ENSGALG00000016305	Transcript	ENSGALT00000026305	protein_coding	3/8	-	-	-	313	313	105	Q/E	Caa/Gaa	-	-	1	-	-	-	-	-	-	-
1_112673599_G/C	1:112673599-112673599	C	downstream_gene_variant	MODIFIER	-	ENSGALG00000016305	Transcript	ENSGALT00000026305	protein_coding	-	-	-	-	-	-	-	-	-	-	67	1	-	-	-	-	-	-	-
1_112673641_G/A	1:112673641-112673641	A	downstream_gene_variant	MODIFIER	-	ENSGALG00000016305	Transcript	ENSGALT00000026305	protein_coding	-	-	-	-	-	-	-	-	-	-	109	1	-	-	-	-	-	-	-
1_112673828_T/C	1:112673828-112673828	C	downstream_gene_variant	MODIFIER	-	ENSGALG00000016305	Transcript	ENSGALT00000026305	protein_coding	-	-	-	-	-	-	-	-	-	-	296	1	-	-	-	-	-	-	-
1_112675539_C/T	1:112675539-112675539	T	downstream_gene_variant	MODIFIER	-	ENSGALG00000016305	Transcript	ENSGALT00000026305	protein_coding	-	-	-	-	-	-	-	-	-	-	2007	1	-	-	-	-	-	-	-
1_112675542_C/T	1:112675542-112675542	T	downstream_gene_variant	MODIFIER	-	ENSGALG00000016305	Transcript	ENSGALT00000026305	protein_coding	-	-	-	-	-	-	-	-	-	-	2010	1	-	-	-	-	-	-	-
1_112675638_G/A	1:112675638-112675638	A	downstream_gene_variant	MODIFIER	-	ENSGALG00000016305	Transcript	ENSGALT00000026305	protein_coding	-	-	-	-	-	-	-	-	-	-	2106	1	-	-	-	-	-	-	-
1_112675639_C/T	1:112675639-112675639	T	downstream_gene_variant	MODIFIER	-	ENSGALG00000016305	Transcript	ENSGALT00000026305	protein_coding	-	-	-	-	-	-	-	-	-	-	2107	1	-	-	-	-	-	-	-
1_112675816_G/A	1:112675816-112675816	A	downstream_gene_variant	MODIFIER	-	ENSGALG00000016305	Transcript	ENSGALT00000026305	protein_coding	-	-	-	-	-	-	-	-	-	-	2284	1	-	-	-	-	-	-	-
1_112675817_A/G	1:112675817-112675817	G	downstream_gene_variant	MODIFIER	-	ENSGALG00000016305	Transcript	ENSGALT00000026305	protein_coding	-	-	-	-	-	-	-	-	-	-	2285	1	-	-	-	-	-	-	-
1_112675820_T/C	1:112675820-112675820	C	downstream_gene_variant	MODIFIER	-	ENSGALG00000016305	Transcript	ENSGALT00000026305	protein_coding	-	-	-	-	-	-	-	-	-	-	2288	1	-	-	-	-	-	-	-
1_112676785_C/T	1:112676785-112676785	T	downstream_gene_variant	MODIFIER	-	ENSGALG00000016305	Transcript	ENSGALT00000026305	protein_coding	-	-	-	-	-	-	-	-	-	-	3253	1	-	-	-	-	-	-	-
1_112676964_C/T	1:112676964-112676964	T	downstream_gene_variant	MODIFIER	-	ENSGALG00000016305	Transcript	ENSGALT00000026305	protein_coding	-	-	-	-	-	-	-	-	-	-	3432	1	-	-	-	-	-	-	-
1_112676981_C/T	1:112676981-112676981	T	downstream_gene_variant	MODIFIER	-	ENSGALG00000016305	Transcript	ENSGALT00000026305	protein_coding	-	-	-	-	-	-	-	-	-	-	3449	1	-	-	-	-	-	-	-
1_112676989_C/A	1:112676989-112676989	A	downstream_gene_variant	MODIFIER	-	ENSGALG00000016305	Transcript	ENSGALT00000026305	protein_coding	-	-	-	-	-	-	-	-	-	-	3457	1	-	-	-	-	-	-	-
1_113135709_C/G	1:113135709-113135709	G	downstream_gene_variant	MODIFIER	-	ENSGALG00000028184	Transcript	ENSGALT00000044954	protein_coding	-	-	-	-	-	-	-	-	-	-	4	-1	-	-	-	-	-	-	-
1_113135709_C/G	1:113135709-113135709	G	intron_variant	MODIFIER	-	ENSGALG00000028184	Transcript	ENSGALT00000044153	protein_coding	-	3/7	-	-	-	-	-	-	-	-	-	-1	-	-	-	-	-	-	-
1_113135717_A/C	1:113135717-113135717	C	missense_variant	MODERATE	-	ENSGALG00000028184	Transcript	ENSGALT00000044954	protein_coding	16/16	-	-	-	2012	1826	609	V/G	gTg/gGg	-	-	-1	-	-	-	deleterious_low_confidence(0.02)	-	-	-
1_113135717_A/C	1:113135717-113135717	C	intron_variant	MODIFIER	-	ENSGALG00000028184	Transcript	ENSGALT00000044153	protein_coding	-	3/7	-	-	-	-	-	-	-	-	-	-1	-	-	-	-	-	-	-
1_113135718_C/T	1:113135718-113135718	T	missense_variant	MODERATE	-	ENSGALG00000028184	Transcript	ENSGALT00000044954	protein_coding	16/16	-	-	-	2011	1825	609	V/M	Gtg/Atg	-	-	-1	-	-	-	tolerated_low_confidence(0.1)	-	-	-
1_113135718_C/T	1:113135718-113135718	T	intron_variant	MODIFIER	-	ENSGALG00000028184	Transcript	ENSGALT00000044153	protein_coding	-	3/7	-	-	-	-	-	-	-	-	-	-1	-	-	-	-	-	-	-
1_113135719_T/C	1:113135719-113135719	C	synonymous_variant	LOW	-	ENSGALG00000028184	Transcript	ENSGALT00000044954	protein_coding	16/16	-	-	-	2010	1824	608	G	ggA/ggG	-	-	-1	-	-	-	-	-	-	-
1_113135719_T/C	1:113135719-113135719	C	intron_variant	MODIFIER	-	ENSGALG00000028184	Transcript	ENSGALT00000044153	protein_coding	-	3/7	-	-	-	-	-	-	-	-	-	-1	-	-	-	-	-	-	-
1_113135920_A/C	1:113135920-113135920	C	intron_variant	MODIFIER	-	ENSGALG00000028184	Transcript	ENSGALT00000044954	protein_coding	-	15/15	-	-	-	-	-	-	-	-	-	-1	-	-	-	-	-	-	-
1_113135920_A/C	1:113135920-113135920	C	intron_variant	MODIFIER	-	ENSGALG00000028184	Transcript	ENSGALT00000044153	protein_coding	-	2/7	-	-	-	-	-	-	-	-	-	-1	-	-	-	-	-	-	-
1_113681994_C/T	1:113681994-113681994	T	intergenic_variant	MODIFIER	-	-	-	-	-	-	-	-	-	-	-	-	-	-	-	-	-	-	-	-	-	-	-	-
1_113683349_T/C	1:113683349-113683349	C	downstream_gene_variant	MODIFIER	-	ENSGALG00000022792	Transcript	ENSGALT00000026271	protein_coding	-	-	-	-	-	-	-	-	-	-	4913	-1	-	-	-	-	-	-	-
1_113683544_G/C	1:113683544-113683544	C	downstream_gene_variant	MODIFIER	-	ENSGALG00000022792	Transcript	ENSGALT00000026271	protein_coding	-	-	-	-	-	-	-	-	-	-	4718	-1	-	-	-	-	-	-	-
1_113683545_C/T	1:113683545-113683545	T	downstream_gene_variant	MODIFIER	-	ENSGALG00000022792	Transcript	ENSGALT00000026271	protein_coding	-	-	-	-	-	-	-	-	-	-	4717	-1	-	-	-	-	-	-	-
1_113684923_A/C	1:113684923-113684923	C	downstream_gene_variant	MODIFIER	-	ENSGALG00000022792	Transcript	ENSGALT00000026271	protein_coding	-	-	-	-	-	-	-	-	-	-	3339	-1	-	-	-	-	-	-	-
1_113687075_C/T	1:113687075-113687075	T	downstream_gene_variant	MODIFIER	-	ENSGALG00000022792	Transcript	ENSGALT00000026271	protein_coding	-	-	-	-	-	-	-	-	-	-	1187	-1	-	-	-	-	-	-	-
1_113687076_C/T	1:113687076-113687076	T	downstream_gene_variant	MODIFIER	-	ENSGALG00000022792	Transcript	ENSGALT00000026271	protein_coding	-	-	-	-	-	-	-	-	-	-	1186	-1	-	-	-	-	-	-	-
1_113687096_G/T	1:113687096-113687096	T	downstream_gene_variant	MODIFIER	-	ENSGALG00000022792	Transcript	ENSGALT00000026271	protein_coding	-	-	-	-	-	-	-	-	-	-	1166	-1	-	-	-	-	-	-	-
1_113687110_A/C	1:113687110-113687110	C	downstream_gene_variant	MODIFIER	-	ENSGALG00000022792	Transcript	ENSGALT00000026271	protein_coding	-	-	-	-	-	-	-	-	-	-	1152	-1	-	-	-	-	-	-	-
1_113687113_A/C	1:113687113-113687113	C	downstream_gene_variant	MODIFIER	-	ENSGALG00000022792	Transcript	ENSGALT00000026271	protein_coding	-	-	-	-	-	-	-	-	-	-	1149	-1	-	-	-	-	-	-	-
1_113687114_G/A	1:113687114-113687114	A	downstream_gene_variant	MODIFIER	-	ENSGALG00000022792	Transcript	ENSGALT00000026271	protein_coding	-	-	-	-	-	-	-	-	-	-	1148	-1	-	-	-	-	-	-	-
1_113687115_C/G	1:113687115-113687115	G	downstream_gene_variant	MODIFIER	-	ENSGALG00000022792	Transcript	ENSGALT00000026271	protein_coding	-	-	-	-	-	-	-	-	-	-	1147	-1	-	-	-	-	-	-	-
1_113689072_T/C	1:113689072-113689072	C	intron_variant	MODIFIER	-	ENSGALG00000022792	Transcript	ENSGALT00000026271	protein_coding	-	9/12	-	-	-	-	-	-	-	-	-	-1	-	-	-	-	-	-	-
1_113689082_A/G	1:113689082-113689082	G	intron_variant	MODIFIER	-	ENSGALG00000022792	Transcript	ENSGALT00000026271	protein_coding	-	9/12	-	-	-	-	-	-	-	-	-	-1	-	-	-	-	-	-	-
1_113689096_C/T	1:113689096-113689096	T	intron_variant	MODIFIER	-	ENSGALG00000022792	Transcript	ENSGALT00000026271	protein_coding	-	9/12	-	-	-	-	-	-	-	-	-	-1	-	-	-	-	-	-	-
1_113690880_C/G	1:113690880-113690880	G	intron_variant	MODIFIER	-	ENSGALG00000022792	Transcript	ENSGALT00000026271	protein_coding	-	5/12	-	-	-	-	-	-	-	-	-	-1	-	-	-	-	-	-	-
1_113690921_G/T	1:113690921-113690921	T	intron_variant	MODIFIER	-	ENSGALG00000022792	Transcript	ENSGALT00000026271	protein_coding	-	5/12	-	-	-	-	-	-	-	-	-	-1	-	-	-	-	-	-	-
1_113881556_A/G	1:113881556-113881556	G	intergenic_variant	MODIFIER	-	-	-	-	-	-	-	-	-	-	-	-	-	-	-	-	-	-	-	-	-	-	-	-
1_113910350_G/A	1:113910350-113910350	A	intergenic_variant	MODIFIER	-	-	-	-	-	-	-	-	-	-	-	-	-	-	-	-	-	-	-	-	-	-	-	-
1_114620479_C/T	1:114620479-114620479	T	intron_variant	MODIFIER	DMD	ENSGALG00000016281	Transcript	ENSGALT00000026250	protein_coding	-	37/64	-	-	-	-	-	-	-	-	-	1	EntrezGene	-	-	-	-	-	-
1_114620505_A/G	1:114620505-114620505	G	intron_variant	MODIFIER	DMD	ENSGALG00000016281	Transcript	ENSGALT00000026250	protein_coding	-	37/64	-	-	-	-	-	-	-	-	-	1	EntrezGene	-	-	-	-	-	-
1_114620506_C/G	1:114620506-114620506	G	intron_variant	MODIFIER	DMD	ENSGALG00000016281	Transcript	ENSGALT00000026250	protein_coding	-	37/64	-	-	-	-	-	-	-	-	-	1	EntrezGene	-	-	-	-	-	-
1_114620520_A/T	1:114620520-114620520	T	intron_variant	MODIFIER	DMD	ENSGALG00000016281	Transcript	ENSGALT00000026250	protein_coding	-	37/64	-	-	-	-	-	-	-	-	-	1	EntrezGene	-	-	-	-	-	-
1_114620521_C/T	1:114620521-114620521	T	intron_variant	MODIFIER	DMD	ENSGALG00000016281	Transcript	ENSGALT00000026250	protein_coding	-	37/64	-	-	-	-	-	-	-	-	-	1	EntrezGene	-	-	-	-	-	-
1_114620522_A/T	1:114620522-114620522	T	intron_variant	MODIFIER	DMD	ENSGALG00000016281	Transcript	ENSGALT00000026250	protein_coding	-	37/64	-	-	-	-	-	-	-	-	-	1	EntrezGene	-	-	-	-	-	-
1_114620524_C/T	1:114620524-114620524	T	intron_variant	MODIFIER	DMD	ENSGALG00000016281	Transcript	ENSGALT00000026250	protein_coding	-	37/64	-	-	-	-	-	-	-	-	-	1	EntrezGene	-	-	-	-	-	-
1_114620526_T/C	1:114620526-114620526	C	intron_variant	MODIFIER	DMD	ENSGALG00000016281	Transcript	ENSGALT00000026250	protein_coding	-	37/64	-	-	-	-	-	-	-	-	-	1	EntrezGene	-	-	-	-	-	-
1_114620530_G/T	1:114620530-114620530	T	intron_variant	MODIFIER	DMD	ENSGALG00000016281	Transcript	ENSGALT00000026250	protein_coding	-	37/64	-	-	-	-	-	-	-	-	-	1	EntrezGene	-	-	-	-	-	-
1_114726094_C/T	1:114726094-114726094	T	intron_variant	MODIFIER	DMD	ENSGALG00000016281	Transcript	ENSGALT00000026250	protein_coding	-	41/64	-	-	-	-	-	-	-	-	-	1	EntrezGene	-	-	-	-	-	-
1_114953662_C/T	1:114953662-114953662	T	intergenic_variant	MODIFIER	-	-	-	-	-	-	-	-	-	-	-	-	-	-	-	-	-	-	-	-	-	-	-	-
1_114953675_C/T	1:114953675-114953675	T	intergenic_variant	MODIFIER	-	-	-	-	-	-	-	-	-	-	-	-	-	-	-	-	-	-	-	-	-	-	-	-
1_115052439_G/T	1:115052439-115052439	T	intergenic_variant	MODIFIER	-	-	-	-	-	-	-	-	-	-	-	-	-	-	-	-	-	-	-	-	-	-	-	-
1_115052463_A/G	1:115052463-115052463	G	intergenic_variant	MODIFIER	-	-	-	-	-	-	-	-	-	-	-	-	-	-	-	-	-	-	-	-	-	-	-	-
1_115282557_G/C	1:115282557-115282557	C	intergenic_variant	MODIFIER	-	-	-	-	-	-	-	-	-	-	-	-	-	-	-	-	-	-	-	-	-	-	-	-
1_115282563_G/A	1:115282563-115282563	A	intergenic_variant	MODIFIER	-	-	-	-	-	-	-	-	-	-	-	-	-	-	-	-	-	-	-	-	-	-	-	-
1_115282566_A/G	1:115282566-115282566	G	intergenic_variant	MODIFIER	-	-	-	-	-	-	-	-	-	-	-	-	-	-	-	-	-	-	-	-	-	-	-	-
1_115282571_C/T	1:115282571-115282571	T	intergenic_variant	MODIFIER	-	-	-	-	-	-	-	-	-	-	-	-	-	-	-	-	-	-	-	-	-	-	-	-
1_115282572_T/C	1:115282572-115282572	C	intergenic_variant	MODIFIER	-	-	-	-	-	-	-	-	-	-	-	-	-	-	-	-	-	-	-	-	-	-	-	-
1_115282573_T/C	1:115282573-115282573	C	intergenic_variant	MODIFIER	-	-	-	-	-	-	-	-	-	-	-	-	-	-	-	-	-	-	-	-	-	-	-	-
1_115282577_C/T	1:115282577-115282577	T	intergenic_variant	MODIFIER	-	-	-	-	-	-	-	-	-	-	-	-	-	-	-	-	-	-	-	-	-	-	-	-
1_115283634_T/G	1:115283634-115283634	G	intergenic_variant	MODIFIER	-	-	-	-	-	-	-	-	-	-	-	-	-	-	-	-	-	-	-	-	-	-	-	-
1_115283658_G/A	1:115283658-115283658	A	intergenic_variant	MODIFIER	-	-	-	-	-	-	-	-	-	-	-	-	-	-	-	-	-	-	-	-	-	-	-	-
1_115284337_C/T	1:115284337-115284337	T	intergenic_variant	MODIFIER	-	-	-	-	-	-	-	-	-	-	-	-	-	-	-	-	-	-	-	-	-	-	-	-
1_115287334_A/G	1:115287334-115287334	G	intergenic_variant	MODIFIER	-	-	-	-	-	-	-	-	-	-	-	-	-	-	-	-	-	-	-	-	-	-	-	-
1_115287544_T/G	1:115287544-115287544	G	intergenic_variant	MODIFIER	-	-	-	-	-	-	-	-	-	-	-	-	-	-	-	-	-	-	-	-	-	-	-	-
1_115287574_T/A	1:115287574-115287574	A	intergenic_variant	MODIFIER	-	-	-	-	-	-	-	-	-	-	-	-	-	-	-	-	-	-	-	-	-	-	-	-
1_11546883_C/A	1:11546883-11546883	A	intergenic_variant	MODIFIER	-	-	-	-	-	-	-	-	-	-	-	-	-	-	-	-	-	-	-	-	-	-	-	-
1_11546885_A/G	1:11546885-11546885	G	intergenic_variant	MODIFIER	-	-	-	-	-	-	-	-	-	-	-	-	-	-	-	-	-	-	-	-	-	-	-	-
1_11546887_G/C	1:11546887-11546887	C	intergenic_variant	MODIFIER	-	-	-	-	-	-	-	-	-	-	-	-	-	-	-	-	-	-	-	-	-	-	-	-
1_11546888_A/C	1:11546888-11546888	C	intergenic_variant	MODIFIER	-	-	-	-	-	-	-	-	-	-	-	-	-	-	-	-	-	-	-	-	-	-	-	-
1_115507944_G/A	1:115507944-115507944	A	intergenic_variant	MODIFIER	-	-	-	-	-	-	-	-	-	-	-	-	-	-	-	-	-	-	-	-	-	-	-	-
1_115652992_C/A	1:115652992-115652992	A	intron_variant	MODIFIER	IL1RAPL1	ENSGALG00000016288	Transcript	ENSGALT00000026261	protein_coding	-	4/8	-	-	-	-	-	-	-	-	-	-1	HGNC	HGNC:5996	-	-	-	-	-
1_115652993_A/G	1:115652993-115652993	G	intron_variant	MODIFIER	IL1RAPL1	ENSGALG00000016288	Transcript	ENSGALT00000026261	protein_coding	-	4/8	-	-	-	-	-	-	-	-	-	-1	HGNC	HGNC:5996	-	-	-	-	-
1_115652994_C/G	1:115652994-115652994	G	intron_variant	MODIFIER	IL1RAPL1	ENSGALG00000016288	Transcript	ENSGALT00000026261	protein_coding	-	4/8	-	-	-	-	-	-	-	-	-	-1	HGNC	HGNC:5996	-	-	-	-	-
1_115652995_A/C	1:115652995-115652995	C	intron_variant	MODIFIER	IL1RAPL1	ENSGALG00000016288	Transcript	ENSGALT00000026261	protein_coding	-	4/8	-	-	-	-	-	-	-	-	-	-1	HGNC	HGNC:5996	-	-	-	-	-
1_115652997_A/T	1:115652997-115652997	T	intron_variant	MODIFIER	IL1RAPL1	ENSGALG00000016288	Transcript	ENSGALT00000026261	protein_coding	-	4/8	-	-	-	-	-	-	-	-	-	-1	HGNC	HGNC:5996	-	-	-	-	-
1_115652998_G/C	1:115652998-115652998	C	intron_variant	MODIFIER	IL1RAPL1	ENSGALG00000016288	Transcript	ENSGALT00000026261	protein_coding	-	4/8	-	-	-	-	-	-	-	-	-	-1	HGNC	HGNC:5996	-	-	-	-	-
1_115652999_C/A	1:115652999-115652999	A	intron_variant	MODIFIER	IL1RAPL1	ENSGALG00000016288	Transcript	ENSGALT00000026261	protein_coding	-	4/8	-	-	-	-	-	-	-	-	-	-1	HGNC	HGNC:5996	-	-	-	-	-
1_115653000_A/G	1:115653000-115653000	G	intron_variant	MODIFIER	IL1RAPL1	ENSGALG00000016288	Transcript	ENSGALT00000026261	protein_coding	-	4/8	-	-	-	-	-	-	-	-	-	-1	HGNC	HGNC:5996	-	-	-	-	-
1_115653001_G/C	1:115653001-115653001	C	intron_variant	MODIFIER	IL1RAPL1	ENSGALG00000016288	Transcript	ENSGALT00000026261	protein_coding	-	4/8	-	-	-	-	-	-	-	-	-	-1	HGNC	HGNC:5996	-	-	-	-	-
1_115653002_C/A	1:115653002-115653002	A	intron_variant	MODIFIER	IL1RAPL1	ENSGALG00000016288	Transcript	ENSGALT00000026261	protein_coding	-	4/8	-	-	-	-	-	-	-	-	-	-1	HGNC	HGNC:5996	-	-	-	-	-
1_115653003_A/G	1:115653003-115653003	G	intron_variant	MODIFIER	IL1RAPL1	ENSGALG00000016288	Transcript	ENSGALT00000026261	protein_coding	-	4/8	-	-	-	-	-	-	-	-	-	-1	HGNC	HGNC:5996	-	-	-	-	-
1_115653005_C/A	1:115653005-115653005	A	intron_variant	MODIFIER	IL1RAPL1	ENSGALG00000016288	Transcript	ENSGALT00000026261	protein_coding	-	4/8	-	-	-	-	-	-	-	-	-	-1	HGNC	HGNC:5996	-	-	-	-	-
1_115653006_T/G	1:115653006-115653006	G	intron_variant	MODIFIER	IL1RAPL1	ENSGALG00000016288	Transcript	ENSGALT00000026261	protein_coding	-	4/8	-	-	-	-	-	-	-	-	-	-1	HGNC	HGNC:5996	-	-	-	-	-
1_115653007_C/A	1:115653007-115653007	A	intron_variant	MODIFIER	IL1RAPL1	ENSGALG00000016288	Transcript	ENSGALT00000026261	protein_coding	-	4/8	-	-	-	-	-	-	-	-	-	-1	HGNC	HGNC:5996	-	-	-	-	-
1_115653008_C/A	1:115653008-115653008	A	intron_variant	MODIFIER	IL1RAPL1	ENSGALG00000016288	Transcript	ENSGALT00000026261	protein_coding	-	4/8	-	-	-	-	-	-	-	-	-	-1	HGNC	HGNC:5996	-	-	-	-	-
1_115653009_C/T	1:115653009-115653009	T	intron_variant	MODIFIER	IL1RAPL1	ENSGALG00000016288	Transcript	ENSGALT00000026261	protein_coding	-	4/8	-	-	-	-	-	-	-	-	-	-1	HGNC	HGNC:5996	-	-	-	-	-
1_115653012_C/T	1:115653012-115653012	T	intron_variant	MODIFIER	IL1RAPL1	ENSGALG00000016288	Transcript	ENSGALT00000026261	protein_coding	-	4/8	-	-	-	-	-	-	-	-	-	-1	HGNC	HGNC:5996	-	-	-	-	-
1_115653020_G/C	1:115653020-115653020	C	intron_variant	MODIFIER	IL1RAPL1	ENSGALG00000016288	Transcript	ENSGALT00000026261	protein_coding	-	4/8	-	-	-	-	-	-	-	-	-	-1	HGNC	HGNC:5996	-	-	-	-	-
1_115653023_T/A	1:115653023-115653023	A	intron_variant	MODIFIER	IL1RAPL1	ENSGALG00000016288	Transcript	ENSGALT00000026261	protein_coding	-	4/8	-	-	-	-	-	-	-	-	-	-1	HGNC	HGNC:5996	-	-	-	-	-
1_116322387_C/T	1:116322387-116322387	T	intergenic_variant	MODIFIER	-	-	-	-	-	-	-	-	-	-	-	-	-	-	-	-	-	-	-	-	-	-	-	-
1_116322388_T/C	1:116322388-116322388	C	intergenic_variant	MODIFIER	-	-	-	-	-	-	-	-	-	-	-	-	-	-	-	-	-	-	-	-	-	-	-	-
1_116322391_A/T	1:116322391-116322391	T	intergenic_variant	MODIFIER	-	-	-	-	-	-	-	-	-	-	-	-	-	-	-	-	-	-	-	-	-	-	-	-
1_116322726_A/G	1:116322726-116322726	G	downstream_gene_variant	MODIFIER	-	ENSGALG00000016290	Transcript	ENSGALT00000026739	protein_coding	-	-	-	-	-	-	-	-	-	-	4962	-1	-	-	-	-	-	-	-
1_116327692_A/C	1:116327692-116327692	C	missense_variant	MODERATE	-	ENSGALG00000016290	Transcript	ENSGALT00000026739	protein_coding	13/13	-	-	-	1529	1529	510	V/G	gTg/gGg	-	-	-1	-	-	-	-	-	-	-
1_116327695_G/T	1:116327695-116327695	T	missense_variant	MODERATE	-	ENSGALG00000016290	Transcript	ENSGALT00000026739	protein_coding	13/13	-	-	-	1526	1526	509	T/K	aCa/aAa	-	-	-1	-	-	-	-	-	-	-
1_116327696_T/C	1:116327696-116327696	C	missense_variant	MODERATE	-	ENSGALG00000016290	Transcript	ENSGALT00000026739	protein_coding	13/13	-	-	-	1525	1525	509	T/A	Aca/Gca	-	-	-1	-	-	-	-	-	-	-
1_116327699_C/T	1:116327699-116327699	T	missense_variant	MODERATE	-	ENSGALG00000016290	Transcript	ENSGALT00000026739	protein_coding	13/13	-	-	-	1522	1522	508	G/R	Ggg/Agg	-	-	-1	-	-	-	deleterious_low_confidence(0)	-	-	-
1_116327700_C/G	1:116327700-116327700	G	missense_variant	MODERATE	-	ENSGALG00000016290	Transcript	ENSGALT00000026739	protein_coding	13/13	-	-	-	1521	1521	507	R/S	agG/agC	-	-	-1	-	-	-	deleterious_low_confidence(0)	-	-	-
1_116327702_T/C	1:116327702-116327702	C	missense_variant	MODERATE	-	ENSGALG00000016290	Transcript	ENSGALT00000026739	protein_coding	13/13	-	-	-	1519	1519	507	R/G	Agg/Ggg	-	-	-1	-	-	-	deleterious_low_confidence(0)	-	-	-
1_116327706_C/A	1:116327706-116327706	A	missense_variant	MODERATE	-	ENSGALG00000016290	Transcript	ENSGALT00000026739	protein_coding	13/13	-	-	-	1515	1515	505	Q/H	caG/caT	-	-	-1	-	-	-	deleterious_low_confidence(0.01)	-	-	-
1_116327707_T/C	1:116327707-116327707	C	missense_variant	MODERATE	-	ENSGALG00000016290	Transcript	ENSGALT00000026739	protein_coding	13/13	-	-	-	1514	1514	505	Q/R	cAg/cGg	-	-	-1	-	-	-	deleterious_low_confidence(0.05)	-	-	-
1_116327708_G/C	1:116327708-116327708	C	missense_variant	MODERATE	-	ENSGALG00000016290	Transcript	ENSGALT00000026739	protein_coding	13/13	-	-	-	1513	1513	505	Q/E	Cag/Gag	-	-	-1	-	-	-	deleterious_low_confidence(0.02)	-	-	-
1_116327722_C/A	1:116327722-116327722	A	missense_variant	MODERATE	-	ENSGALG00000016290	Transcript	ENSGALT00000026739	protein_coding	13/13	-	-	-	1499	1499	500	R/M	aGg/aTg	-	-	-1	-	-	-	deleterious(0.01)	-	-	-
1_116327723_T/C	1:116327723-116327723	C	missense_variant	MODERATE	-	ENSGALG00000016290	Transcript	ENSGALT00000026739	protein_coding	13/13	-	-	-	1498	1498	500	R/G	Agg/Ggg	-	-	-1	-	-	-	deleterious(0.02)	-	-	-
1_116327728_G/C	1:116327728-116327728	C	missense_variant	MODERATE	-	ENSGALG00000016290	Transcript	ENSGALT00000026739	protein_coding	13/13	-	-	-	1493	1493	498	A/G	gCa/gGa	-	-	-1	-	-	-	tolerated_low_confidence(0.2)	-	-	-
1_116327732_G/C	1:116327732-116327732	C	missense_variant	MODERATE	-	ENSGALG00000016290	Transcript	ENSGALT00000026739	protein_coding	13/13	-	-	-	1489	1489	497	L/V	Ctg/Gtg	-	-	-1	-	-	-	tolerated_low_confidence(0.35)	-	-	-
1_116327734_A/C	1:116327734-116327734	C	missense_variant	MODERATE	-	ENSGALG00000016290	Transcript	ENSGALT00000026739	protein_coding	13/13	-	-	-	1487	1487	496	L/R	cTg/cGg	-	-	-1	-	-	-	deleterious_low_confidence(0)	-	-	-
1_116327735_G/T	1:116327735-116327735	T	missense_variant	MODERATE	-	ENSGALG00000016290	Transcript	ENSGALT00000026739	protein_coding	13/13	-	-	-	1486	1486	496	L/M	Ctg/Atg	-	-	-1	-	-	-	deleterious_low_confidence(0.02)	-	-	-
1_116327736_T/G	1:116327736-116327736	G	missense_variant	MODERATE	-	ENSGALG00000016290	Transcript	ENSGALT00000026739	protein_coding	13/13	-	-	-	1485	1485	495	K/N	aaA/aaC	-	-	-1	-	-	-	tolerated(0.06)	-	-	-
1_116327737_T/C	1:116327737-116327737	C	missense_variant	MODERATE	-	ENSGALG00000016290	Transcript	ENSGALT00000026739	protein_coding	13/13	-	-	-	1484	1484	495	K/R	aAa/aGa	-	-	-1	-	-	-	tolerated(0.19)	-	-	-
1_116327738_T/C	1:116327738-116327738	C	missense_variant	MODERATE	-	ENSGALG00000016290	Transcript	ENSGALT00000026739	protein_coding	13/13	-	-	-	1483	1483	495	K/E	Aaa/Gaa	-	-	-1	-	-	-	deleterious(0.05)	-	-	-
1_117663064_G/A	1:117663064-117663064	A	downstream_gene_variant	MODIFIER	EIF2S3	ENSGALG00000016340	Transcript	ENSGALT00000026357	protein_coding	-	-	-	-	-	-	-	-	-	-	2278	-1	EntrezGene	-	-	-	-	-	-
1_117663077_C/A	1:117663077-117663077	A	downstream_gene_variant	MODIFIER	EIF2S3	ENSGALG00000016340	Transcript	ENSGALT00000026357	protein_coding	-	-	-	-	-	-	-	-	-	-	2265	-1	EntrezGene	-	-	-	-	-	-
1_117869267_T/C	1:117869267-117869267	C	downstream_gene_variant	MODIFIER	PTCHD1	ENSGALG00000016358	Transcript	ENSGALT00000026389	protein_coding	-	-	-	-	-	-	-	-	-	-	4769	-1	HGNC	HGNC:26392	-	-	-	-	-
1_117869268_A/T	1:117869268-117869268	T	downstream_gene_variant	MODIFIER	PTCHD1	ENSGALG00000016358	Transcript	ENSGALT00000026389	protein_coding	-	-	-	-	-	-	-	-	-	-	4768	-1	HGNC	HGNC:26392	-	-	-	-	-
1_117869270_T/A	1:117869270-117869270	A	downstream_gene_variant	MODIFIER	PTCHD1	ENSGALG00000016358	Transcript	ENSGALT00000026389	protein_coding	-	-	-	-	-	-	-	-	-	-	4766	-1	HGNC	HGNC:26392	-	-	-	-	-
1_117869271_G/T	1:117869271-117869271	T	downstream_gene_variant	MODIFIER	PTCHD1	ENSGALG00000016358	Transcript	ENSGALT00000026389	protein_coding	-	-	-	-	-	-	-	-	-	-	4765	-1	HGNC	HGNC:26392	-	-	-	-	-
1_117869272_C/T	1:117869272-117869272	T	downstream_gene_variant	MODIFIER	PTCHD1	ENSGALG00000016358	Transcript	ENSGALT00000026389	protein_coding	-	-	-	-	-	-	-	-	-	-	4764	-1	HGNC	HGNC:26392	-	-	-	-	-
1_117870034_T/C	1:117870034-117870034	C	downstream_gene_variant	MODIFIER	PTCHD1	ENSGALG00000016358	Transcript	ENSGALT00000026389	protein_coding	-	-	-	-	-	-	-	-	-	-	4002	-1	HGNC	HGNC:26392	-	-	-	-	-
1_118229689_C/T	1:118229689-118229689	T	intergenic_variant	MODIFIER	-	-	-	-	-	-	-	-	-	-	-	-	-	-	-	-	-	-	-	-	-	-	-	-
1_119267851_T/C	1:119267851-119267851	C	intergenic_variant	MODIFIER	-	-	-	-	-	-	-	-	-	-	-	-	-	-	-	-	-	-	-	-	-	-	-	-
1_119623020_G/A	1:119623020-119623020	A	downstream_gene_variant	MODIFIER	SH3KBP1	ENSGALG00000016420	Transcript	ENSGALT00000026488	protein_coding	-	-	-	-	-	-	-	-	-	-	2968	1	Uniprot_gn	-	-	-	-	-	-
1_119623051_G/A	1:119623051-119623051	A	downstream_gene_variant	MODIFIER	SH3KBP1	ENSGALG00000016420	Transcript	ENSGALT00000026488	protein_coding	-	-	-	-	-	-	-	-	-	-	2999	1	Uniprot_gn	-	-	-	-	-	-
1_119915880_A/G	1:119915880-119915880	G	intron_variant	MODIFIER	RS1	ENSGALG00000016523	Transcript	ENSGALT00000026665	protein_coding	-	1/5	-	-	-	-	-	-	-	-	-	1	EntrezGene	-	-	-	-	-	-
1_119923194_A/G	1:119923194-119923194	G	intron_variant	MODIFIER	RS1	ENSGALG00000016523	Transcript	ENSGALT00000026665	protein_coding	-	3/5	-	-	-	-	-	-	-	-	-	1	EntrezGene	-	-	-	-	-	-
1_12012485_G/A	1:12012485-12012485	A	intron_variant	MODIFIER	MAGI2	ENSGALG00000008353	Transcript	ENSGALT00000039701	protein_coding	-	4/20	-	-	-	-	-	-	-	-	-	1	EntrezGene	-	-	-	-	-	-
1_12012514_C/T	1:12012514-12012514	T	intron_variant	MODIFIER	MAGI2	ENSGALG00000008353	Transcript	ENSGALT00000039701	protein_coding	-	4/20	-	-	-	-	-	-	-	-	-	1	EntrezGene	-	-	-	-	-	-
1_120165559_G/C	1:120165559-120165559	C	upstream_gene_variant	MODIFIER	RAI2	ENSGALG00000016538	Transcript	ENSGALT00000026689	protein_coding	-	-	-	-	-	-	-	-	-	-	4109	-1	HGNC	HGNC:9835	-	-	-	-	-
1_120165560_G/T	1:120165560-120165560	T	upstream_gene_variant	MODIFIER	RAI2	ENSGALG00000016538	Transcript	ENSGALT00000026689	protein_coding	-	-	-	-	-	-	-	-	-	-	4110	-1	HGNC	HGNC:9835	-	-	-	-	-
1_120165561_G/A	1:120165561-120165561	A	upstream_gene_variant	MODIFIER	RAI2	ENSGALG00000016538	Transcript	ENSGALT00000026689	protein_coding	-	-	-	-	-	-	-	-	-	-	4111	-1	HGNC	HGNC:9835	-	-	-	-	-
1_120165562_C/G	1:120165562-120165562	G	upstream_gene_variant	MODIFIER	RAI2	ENSGALG00000016538	Transcript	ENSGALT00000026689	protein_coding	-	-	-	-	-	-	-	-	-	-	4112	-1	HGNC	HGNC:9835	-	-	-	-	-
1_120165564_T/G	1:120165564-120165564	G	upstream_gene_variant	MODIFIER	RAI2	ENSGALG00000016538	Transcript	ENSGALT00000026689	protein_coding	-	-	-	-	-	-	-	-	-	-	4114	-1	HGNC	HGNC:9835	-	-	-	-	-
1_120165565_A/C	1:120165565-120165565	C	upstream_gene_variant	MODIFIER	RAI2	ENSGALG00000016538	Transcript	ENSGALT00000026689	protein_coding	-	-	-	-	-	-	-	-	-	-	4115	-1	HGNC	HGNC:9835	-	-	-	-	-
1_120165566_C/A	1:120165566-120165566	A	upstream_gene_variant	MODIFIER	RAI2	ENSGALG00000016538	Transcript	ENSGALT00000026689	protein_coding	-	-	-	-	-	-	-	-	-	-	4116	-1	HGNC	HGNC:9835	-	-	-	-	-
1_120165567_C/A	1:120165567-120165567	A	upstream_gene_variant	MODIFIER	RAI2	ENSGALG00000016538	Transcript	ENSGALT00000026689	protein_coding	-	-	-	-	-	-	-	-	-	-	4117	-1	HGNC	HGNC:9835	-	-	-	-	-
1_120165568_A/T	1:120165568-120165568	T	upstream_gene_variant	MODIFIER	RAI2	ENSGALG00000016538	Transcript	ENSGALT00000026689	protein_coding	-	-	-	-	-	-	-	-	-	-	4118	-1	HGNC	HGNC:9835	-	-	-	-	-
1_120165569_A/G	1:120165569-120165569	G	upstream_gene_variant	MODIFIER	RAI2	ENSGALG00000016538	Transcript	ENSGALT00000026689	protein_coding	-	-	-	-	-	-	-	-	-	-	4119	-1	HGNC	HGNC:9835	-	-	-	-	-
1_120165571_C/A	1:120165571-120165571	A	upstream_gene_variant	MODIFIER	RAI2	ENSGALG00000016538	Transcript	ENSGALT00000026689	protein_coding	-	-	-	-	-	-	-	-	-	-	4121	-1	HGNC	HGNC:9835	-	-	-	-	-
1_120165572_G/T	1:120165572-120165572	T	upstream_gene_variant	MODIFIER	RAI2	ENSGALG00000016538	Transcript	ENSGALT00000026689	protein_coding	-	-	-	-	-	-	-	-	-	-	4122	-1	HGNC	HGNC:9835	-	-	-	-	-
1_120289587_C/T	1:120289587-120289587	T	intergenic_variant	MODIFIER	-	-	-	-	-	-	-	-	-	-	-	-	-	-	-	-	-	-	-	-	-	-	-	-
1_120289588_A/G	1:120289588-120289588	G	intergenic_variant	MODIFIER	-	-	-	-	-	-	-	-	-	-	-	-	-	-	-	-	-	-	-	-	-	-	-	-
1_120289589_C/T	1:120289589-120289589	T	intergenic_variant	MODIFIER	-	-	-	-	-	-	-	-	-	-	-	-	-	-	-	-	-	-	-	-	-	-	-	-
1_120289590_A/T	1:120289590-120289590	T	intergenic_variant	MODIFIER	-	-	-	-	-	-	-	-	-	-	-	-	-	-	-	-	-	-	-	-	-	-	-	-
1_120289597_G/A	1:120289597-120289597	A	intergenic_variant	MODIFIER	-	-	-	-	-	-	-	-	-	-	-	-	-	-	-	-	-	-	-	-	-	-	-	-
1_120289600_A/G	1:120289600-120289600	G	intergenic_variant	MODIFIER	-	-	-	-	-	-	-	-	-	-	-	-	-	-	-	-	-	-	-	-	-	-	-	-
1_120289606_A/C	1:120289606-120289606	C	intergenic_variant	MODIFIER	-	-	-	-	-	-	-	-	-	-	-	-	-	-	-	-	-	-	-	-	-	-	-	-
1_120289608_C/A	1:120289608-120289608	A	intergenic_variant	MODIFIER	-	-	-	-	-	-	-	-	-	-	-	-	-	-	-	-	-	-	-	-	-	-	-	-
1_120289611_A/G	1:120289611-120289611	G	intergenic_variant	MODIFIER	-	-	-	-	-	-	-	-	-	-	-	-	-	-	-	-	-	-	-	-	-	-	-	-
1_120385301_T/C	1:120385301-120385301	C	intron_variant	MODIFIER	NHS	ENSGALG00000016543	Transcript	ENSGALT00000036628	protein_coding	-	3/9	-	-	-	-	-	-	-	-	-	-1	HGNC	HGNC:7820	-	-	-	-	-
1_120385314_C/T	1:120385314-120385314	T	intron_variant	MODIFIER	NHS	ENSGALG00000016543	Transcript	ENSGALT00000036628	protein_coding	-	3/9	-	-	-	-	-	-	-	-	-	-1	HGNC	HGNC:7820	-	-	-	-	-
1_120556430_A/T	1:120556430-120556430	T	intergenic_variant	MODIFIER	-	-	-	-	-	-	-	-	-	-	-	-	-	-	-	-	-	-	-	-	-	-	-	-
1_120556431_G/T	1:120556431-120556431	T	intergenic_variant	MODIFIER	-	-	-	-	-	-	-	-	-	-	-	-	-	-	-	-	-	-	-	-	-	-	-	-
1_120556432_T/C	1:120556432-120556432	C	intergenic_variant	MODIFIER	-	-	-	-	-	-	-	-	-	-	-	-	-	-	-	-	-	-	-	-	-	-	-	-
1_120556436_A/C	1:120556436-120556436	C	intergenic_variant	MODIFIER	-	-	-	-	-	-	-	-	-	-	-	-	-	-	-	-	-	-	-	-	-	-	-	-
1_120556437_G/T	1:120556437-120556437	T	intergenic_variant	MODIFIER	-	-	-	-	-	-	-	-	-	-	-	-	-	-	-	-	-	-	-	-	-	-	-	-
1_120556438_T/A	1:120556438-120556438	A	intergenic_variant	MODIFIER	-	-	-	-	-	-	-	-	-	-	-	-	-	-	-	-	-	-	-	-	-	-	-	-
1_120851938_A/T	1:120851938-120851938	T	upstream_gene_variant	MODIFIER	CTPS2	ENSGALG00000016549	Transcript	ENSGALT00000026701	protein_coding	-	-	-	-	-	-	-	-	-	-	4347	1	EntrezGene	-	-	-	-	-	-
1_120851938_A/T	1:120851938-120851938	T	intron_variant	MODIFIER	SYAP1	ENSGALG00000016548	Transcript	ENSGALT00000026700	protein_coding	-	2/8	-	-	-	-	-	-	-	-	-	-1	EntrezGene	-	-	-	-	-	-
1_121022720_C/A	1:121022720-121022720	A	intergenic_variant	MODIFIER	-	-	-	-	-	-	-	-	-	-	-	-	-	-	-	-	-	-	-	-	-	-	-	-
1_121022722_A/G	1:121022722-121022722	G	intergenic_variant	MODIFIER	-	-	-	-	-	-	-	-	-	-	-	-	-	-	-	-	-	-	-	-	-	-	-	-
1_121022861_A/G	1:121022861-121022861	G	intergenic_variant	MODIFIER	-	-	-	-	-	-	-	-	-	-	-	-	-	-	-	-	-	-	-	-	-	-	-	-
1_121027880_C/T	1:121027880-121027880	T	synonymous_variant	LOW	-	ENSGALG00000026840	Transcript	ENSGALT00000036646	protein_coding	15/15	-	-	-	1710	1710	570	G	ggG/ggA	-	-	-1	-	-	-	-	-	-	-
1_121027885_C/G	1:121027885-121027885	G	missense_variant	MODERATE	-	ENSGALG00000026840	Transcript	ENSGALT00000036646	protein_coding	15/15	-	-	-	1705	1705	569	G/R	Ggg/Cgg	-	-	-1	-	-	-	deleterious_low_confidence(0)	-	-	-
1_121027923_T/G	1:121027923-121027923	G	missense_variant	MODERATE	-	ENSGALG00000026840	Transcript	ENSGALT00000036646	protein_coding	15/15	-	-	-	1667	1667	556	K/T	aAa/aCa	-	-	-1	-	-	-	deleterious(0.03)	-	-	-
1_121028066_C/T	1:121028066-121028066	T	splice_region_variant,synonymous_variant	LOW	-	ENSGALG00000026840	Transcript	ENSGALT00000036646	protein_coding	15/15	-	-	-	1524	1524	508	V	gtG/gtA	-	-	-1	-	-	-	-	-	-	-
1_121031852_G/A	1:121031852-121031852	A	intron_variant	MODIFIER	-	ENSGALG00000026840	Transcript	ENSGALT00000036646	protein_coding	-	3/14	-	-	-	-	-	-	-	-	-	-1	-	-	-	-	-	-	-
1_121031864_G/A	1:121031864-121031864	A	intron_variant	MODIFIER	-	ENSGALG00000026840	Transcript	ENSGALT00000036646	protein_coding	-	3/14	-	-	-	-	-	-	-	-	-	-1	-	-	-	-	-	-	-
1_121031892_G/C	1:121031892-121031892	C	intron_variant	MODIFIER	-	ENSGALG00000026840	Transcript	ENSGALT00000036646	protein_coding	-	3/14	-	-	-	-	-	-	-	-	-	-1	-	-	-	-	-	-	-
1_121084799_G/A	1:121084799-121084799	A	intergenic_variant	MODIFIER	-	-	-	-	-	-	-	-	-	-	-	-	-	-	-	-	-	-	-	-	-	-	-	-
1_121110888_A/G	1:121110888-121110888	G	intron_variant	MODIFIER	GRPR	ENSGALG00000027960	Transcript	ENSGALT00000042836	protein_coding	-	1/2	-	-	-	-	-	-	-	-	-	-1	EntrezGene	-	-	-	-	-	-
1_121110894_C/A	1:121110894-121110894	A	intron_variant	MODIFIER	GRPR	ENSGALG00000027960	Transcript	ENSGALT00000042836	protein_coding	-	1/2	-	-	-	-	-	-	-	-	-	-1	EntrezGene	-	-	-	-	-	-
1_121210727_G/A	1:121210727-121210727	A	intergenic_variant	MODIFIER	-	-	-	-	-	-	-	-	-	-	-	-	-	-	-	-	-	-	-	-	-	-	-	-
1_121214086_A/G	1:121214086-121214086	G	intergenic_variant	MODIFIER	-	-	-	-	-	-	-	-	-	-	-	-	-	-	-	-	-	-	-	-	-	-	-	-
1_121641639_C/T	1:121641639-121641639	T	intergenic_variant	MODIFIER	-	-	-	-	-	-	-	-	-	-	-	-	-	-	-	-	-	-	-	-	-	-	-	-
1_121641641_A/C	1:121641641-121641641	C	intergenic_variant	MODIFIER	-	-	-	-	-	-	-	-	-	-	-	-	-	-	-	-	-	-	-	-	-	-	-	-
1_121641645_C/T	1:121641645-121641645	T	intergenic_variant	MODIFIER	-	-	-	-	-	-	-	-	-	-	-	-	-	-	-	-	-	-	-	-	-	-	-	-
1_121641654_T/G	1:121641654-121641654	G	intergenic_variant	MODIFIER	-	-	-	-	-	-	-	-	-	-	-	-	-	-	-	-	-	-	-	-	-	-	-	-
1_121643755_T/C	1:121643755-121643755	C	intergenic_variant	MODIFIER	-	-	-	-	-	-	-	-	-	-	-	-	-	-	-	-	-	-	-	-	-	-	-	-
1_121643774_C/T	1:121643774-121643774	T	intergenic_variant	MODIFIER	-	-	-	-	-	-	-	-	-	-	-	-	-	-	-	-	-	-	-	-	-	-	-	-
1_121643778_T/C	1:121643778-121643778	C	intergenic_variant	MODIFIER	-	-	-	-	-	-	-	-	-	-	-	-	-	-	-	-	-	-	-	-	-	-	-	-
1_121643779_C/T	1:121643779-121643779	T	intergenic_variant	MODIFIER	-	-	-	-	-	-	-	-	-	-	-	-	-	-	-	-	-	-	-	-	-	-	-	-
1_121643785_T/C	1:121643785-121643785	C	intergenic_variant	MODIFIER	-	-	-	-	-	-	-	-	-	-	-	-	-	-	-	-	-	-	-	-	-	-	-	-
1_121643787_C/T	1:121643787-121643787	T	intergenic_variant	MODIFIER	-	-	-	-	-	-	-	-	-	-	-	-	-	-	-	-	-	-	-	-	-	-	-	-
1_122055273_A/G	1:122055273-122055273	G	intergenic_variant	MODIFIER	-	-	-	-	-	-	-	-	-	-	-	-	-	-	-	-	-	-	-	-	-	-	-	-
1_122101513_C/A	1:122101513-122101513	A	downstream_gene_variant	MODIFIER	-	ENSGALG00000028703	Transcript	ENSGALT00000043943	protein_coding	-	-	-	-	-	-	-	-	-	-	1636	-1	-	-	-	-	-	-	-
1_122101516_A/C	1:122101516-122101516	C	downstream_gene_variant	MODIFIER	-	ENSGALG00000028703	Transcript	ENSGALT00000043943	protein_coding	-	-	-	-	-	-	-	-	-	-	1633	-1	-	-	-	-	-	-	-
1_122101517_G/A	1:122101517-122101517	A	downstream_gene_variant	MODIFIER	-	ENSGALG00000028703	Transcript	ENSGALT00000043943	protein_coding	-	-	-	-	-	-	-	-	-	-	1632	-1	-	-	-	-	-	-	-
1_122101523_T/G	1:122101523-122101523	G	downstream_gene_variant	MODIFIER	-	ENSGALG00000028703	Transcript	ENSGALT00000043943	protein_coding	-	-	-	-	-	-	-	-	-	-	1626	-1	-	-	-	-	-	-	-
1_122101526_G/T	1:122101526-122101526	T	downstream_gene_variant	MODIFIER	-	ENSGALG00000028703	Transcript	ENSGALT00000043943	protein_coding	-	-	-	-	-	-	-	-	-	-	1623	-1	-	-	-	-	-	-	-
1_122101527_T/C	1:122101527-122101527	C	downstream_gene_variant	MODIFIER	-	ENSGALG00000028703	Transcript	ENSGALT00000043943	protein_coding	-	-	-	-	-	-	-	-	-	-	1622	-1	-	-	-	-	-	-	-
1_122101538_T/G	1:122101538-122101538	G	downstream_gene_variant	MODIFIER	-	ENSGALG00000028703	Transcript	ENSGALT00000043943	protein_coding	-	-	-	-	-	-	-	-	-	-	1611	-1	-	-	-	-	-	-	-
1_122101553_A/G	1:122101553-122101553	G	downstream_gene_variant	MODIFIER	-	ENSGALG00000028703	Transcript	ENSGALT00000043943	protein_coding	-	-	-	-	-	-	-	-	-	-	1596	-1	-	-	-	-	-	-	-
1_122105010_G/C	1:122105010-122105010	C	intron_variant	MODIFIER	-	ENSGALG00000028703	Transcript	ENSGALT00000043943	protein_coding	-	8/12	-	-	-	-	-	-	-	-	-	-1	-	-	-	-	-	-	-
1_122105011_C/T	1:122105011-122105011	T	intron_variant	MODIFIER	-	ENSGALG00000028703	Transcript	ENSGALT00000043943	protein_coding	-	8/12	-	-	-	-	-	-	-	-	-	-1	-	-	-	-	-	-	-
1_122105039_C/T	1:122105039-122105039	T	splice_region_variant,intron_variant	LOW	-	ENSGALG00000028703	Transcript	ENSGALT00000043943	protein_coding	-	8/12	-	-	-	-	-	-	-	-	-	-1	-	-	-	-	-	-	-
1_122204732_G/A	1:122204732-122204732	A	intergenic_variant	MODIFIER	-	-	-	-	-	-	-	-	-	-	-	-	-	-	-	-	-	-	-	-	-	-	-	-
1_122216977_T/C	1:122216977-122216977	C	intergenic_variant	MODIFIER	-	-	-	-	-	-	-	-	-	-	-	-	-	-	-	-	-	-	-	-	-	-	-	-
1_122216978_G/T	1:122216978-122216978	T	intergenic_variant	MODIFIER	-	-	-	-	-	-	-	-	-	-	-	-	-	-	-	-	-	-	-	-	-	-	-	-
1_122216984_A/G	1:122216984-122216984	G	intergenic_variant	MODIFIER	-	-	-	-	-	-	-	-	-	-	-	-	-	-	-	-	-	-	-	-	-	-	-	-
1_12243507_C/T	1:12243507-12243507	T	intergenic_variant	MODIFIER	-	-	-	-	-	-	-	-	-	-	-	-	-	-	-	-	-	-	-	-	-	-	-	-
1_12243509_G/C	1:12243509-12243509	C	intergenic_variant	MODIFIER	-	-	-	-	-	-	-	-	-	-	-	-	-	-	-	-	-	-	-	-	-	-	-	-
1_12243511_G/C	1:12243511-12243511	C	intergenic_variant	MODIFIER	-	-	-	-	-	-	-	-	-	-	-	-	-	-	-	-	-	-	-	-	-	-	-	-
1_12243512_C/A	1:12243512-12243512	A	intergenic_variant	MODIFIER	-	-	-	-	-	-	-	-	-	-	-	-	-	-	-	-	-	-	-	-	-	-	-	-
1_12243513_C/T	1:12243513-12243513	T	intergenic_variant	MODIFIER	-	-	-	-	-	-	-	-	-	-	-	-	-	-	-	-	-	-	-	-	-	-	-	-
1_12243514_T/G	1:12243514-12243514	G	intergenic_variant	MODIFIER	-	-	-	-	-	-	-	-	-	-	-	-	-	-	-	-	-	-	-	-	-	-	-	-
1_12243516_C/G	1:12243516-12243516	G	intergenic_variant	MODIFIER	-	-	-	-	-	-	-	-	-	-	-	-	-	-	-	-	-	-	-	-	-	-	-	-
1_12243517_T/A	1:12243517-12243517	A	intergenic_variant	MODIFIER	-	-	-	-	-	-	-	-	-	-	-	-	-	-	-	-	-	-	-	-	-	-	-	-
1_12243518_C/T	1:12243518-12243518	T	intergenic_variant	MODIFIER	-	-	-	-	-	-	-	-	-	-	-	-	-	-	-	-	-	-	-	-	-	-	-	-
1_12243519_A/C	1:12243519-12243519	C	intergenic_variant	MODIFIER	-	-	-	-	-	-	-	-	-	-	-	-	-	-	-	-	-	-	-	-	-	-	-	-
1_12243520_T/C	1:12243520-12243520	C	intergenic_variant	MODIFIER	-	-	-	-	-	-	-	-	-	-	-	-	-	-	-	-	-	-	-	-	-	-	-	-
1_122462144_A/C	1:122462144-122462144	C	downstream_gene_variant	MODIFIER	EGFL6	ENSGALG00000016584	Transcript	ENSGALT00000026770	protein_coding	-	-	-	-	-	-	-	-	-	-	4797	-1	EntrezGene	-	-	-	-	-	-
1_122462362_T/C	1:122462362-122462362	C	downstream_gene_variant	MODIFIER	EGFL6	ENSGALG00000016584	Transcript	ENSGALT00000026770	protein_coding	-	-	-	-	-	-	-	-	-	-	4579	-1	EntrezGene	-	-	-	-	-	-
1_122462410_T/A	1:122462410-122462410	A	downstream_gene_variant	MODIFIER	EGFL6	ENSGALG00000016584	Transcript	ENSGALT00000026770	protein_coding	-	-	-	-	-	-	-	-	-	-	4531	-1	EntrezGene	-	-	-	-	-	-
1_122896336_C/A	1:122896336-122896336	A	upstream_gene_variant	MODIFIER	-	ENSGALG00000018838	Transcript	ENSGALT00000000796	protein_coding	-	-	-	-	-	-	-	-	-	-	1120	1	-	-	-	-	-	-	-
1_122896336_C/A	1:122896336-122896336	A	downstream_gene_variant	MODIFIER	-	ENSGALG00000016593	Transcript	ENSGALT00000026782	protein_coding	-	-	-	-	-	-	-	-	-	-	184	-1	-	-	-	-	-	-	-
1_122896336_C/A	1:122896336-122896336	A	upstream_gene_variant	MODIFIER	PRPS2	ENSGALG00000016592	Transcript	ENSGALT00000026780	protein_coding	-	-	-	-	-	-	-	-	-	-	3026	-1	EntrezGene	-	-	-	-	-	-
1_122896339_T/C	1:122896339-122896339	C	upstream_gene_variant	MODIFIER	-	ENSGALG00000018838	Transcript	ENSGALT00000000796	protein_coding	-	-	-	-	-	-	-	-	-	-	1117	1	-	-	-	-	-	-	-
1_122896339_T/C	1:122896339-122896339	C	downstream_gene_variant	MODIFIER	-	ENSGALG00000016593	Transcript	ENSGALT00000026782	protein_coding	-	-	-	-	-	-	-	-	-	-	181	-1	-	-	-	-	-	-	-
1_122896339_T/C	1:122896339-122896339	C	upstream_gene_variant	MODIFIER	PRPS2	ENSGALG00000016592	Transcript	ENSGALT00000026780	protein_coding	-	-	-	-	-	-	-	-	-	-	3029	-1	EntrezGene	-	-	-	-	-	-
1_122896365_T/C	1:122896365-122896365	C	upstream_gene_variant	MODIFIER	-	ENSGALG00000018838	Transcript	ENSGALT00000000796	protein_coding	-	-	-	-	-	-	-	-	-	-	1091	1	-	-	-	-	-	-	-
1_122896365_T/C	1:122896365-122896365	C	downstream_gene_variant	MODIFIER	-	ENSGALG00000016593	Transcript	ENSGALT00000026782	protein_coding	-	-	-	-	-	-	-	-	-	-	155	-1	-	-	-	-	-	-	-
1_122896365_T/C	1:122896365-122896365	C	upstream_gene_variant	MODIFIER	PRPS2	ENSGALG00000016592	Transcript	ENSGALT00000026780	protein_coding	-	-	-	-	-	-	-	-	-	-	3055	-1	EntrezGene	-	-	-	-	-	-
1_122896392_A/C	1:122896392-122896392	C	upstream_gene_variant	MODIFIER	-	ENSGALG00000018838	Transcript	ENSGALT00000000796	protein_coding	-	-	-	-	-	-	-	-	-	-	1064	1	-	-	-	-	-	-	-
1_122896392_A/C	1:122896392-122896392	C	downstream_gene_variant	MODIFIER	-	ENSGALG00000016593	Transcript	ENSGALT00000026782	protein_coding	-	-	-	-	-	-	-	-	-	-	128	-1	-	-	-	-	-	-	-
1_122896392_A/C	1:122896392-122896392	C	upstream_gene_variant	MODIFIER	PRPS2	ENSGALG00000016592	Transcript	ENSGALT00000026780	protein_coding	-	-	-	-	-	-	-	-	-	-	3082	-1	EntrezGene	-	-	-	-	-	-
1_122896396_C/T	1:122896396-122896396	T	upstream_gene_variant	MODIFIER	-	ENSGALG00000018838	Transcript	ENSGALT00000000796	protein_coding	-	-	-	-	-	-	-	-	-	-	1060	1	-	-	-	-	-	-	-
1_122896396_C/T	1:122896396-122896396	T	downstream_gene_variant	MODIFIER	-	ENSGALG00000016593	Transcript	ENSGALT00000026782	protein_coding	-	-	-	-	-	-	-	-	-	-	124	-1	-	-	-	-	-	-	-
1_122896396_C/T	1:122896396-122896396	T	upstream_gene_variant	MODIFIER	PRPS2	ENSGALG00000016592	Transcript	ENSGALT00000026780	protein_coding	-	-	-	-	-	-	-	-	-	-	3086	-1	EntrezGene	-	-	-	-	-	-
1_122896401_A/C	1:122896401-122896401	C	upstream_gene_variant	MODIFIER	-	ENSGALG00000018838	Transcript	ENSGALT00000000796	protein_coding	-	-	-	-	-	-	-	-	-	-	1055	1	-	-	-	-	-	-	-
1_122896401_A/C	1:122896401-122896401	C	downstream_gene_variant	MODIFIER	-	ENSGALG00000016593	Transcript	ENSGALT00000026782	protein_coding	-	-	-	-	-	-	-	-	-	-	119	-1	-	-	-	-	-	-	-
1_122896401_A/C	1:122896401-122896401	C	upstream_gene_variant	MODIFIER	PRPS2	ENSGALG00000016592	Transcript	ENSGALT00000026780	protein_coding	-	-	-	-	-	-	-	-	-	-	3091	-1	EntrezGene	-	-	-	-	-	-
1_122899801_C/T	1:122899801-122899801	T	downstream_gene_variant	MODIFIER	-	ENSGALG00000018838	Transcript	ENSGALT00000000796	protein_coding	-	-	-	-	-	-	-	-	-	-	249	1	-	-	-	-	-	-	-
1_122899801_C/T	1:122899801-122899801	T	upstream_gene_variant	MODIFIER	-	ENSGALG00000016593	Transcript	ENSGALT00000026782	protein_coding	-	-	-	-	-	-	-	-	-	-	1494	-1	-	-	-	-	-	-	-
1_122899808_G/A	1:122899808-122899808	A	downstream_gene_variant	MODIFIER	-	ENSGALG00000018838	Transcript	ENSGALT00000000796	protein_coding	-	-	-	-	-	-	-	-	-	-	256	1	-	-	-	-	-	-	-
1_122899808_G/A	1:122899808-122899808	A	upstream_gene_variant	MODIFIER	-	ENSGALG00000016593	Transcript	ENSGALT00000026782	protein_coding	-	-	-	-	-	-	-	-	-	-	1501	-1	-	-	-	-	-	-	-
1_122903451_G/A	1:122903451-122903451	A	downstream_gene_variant	MODIFIER	-	ENSGALG00000018838	Transcript	ENSGALT00000000796	protein_coding	-	-	-	-	-	-	-	-	-	-	3899	1	-	-	-	-	-	-	-
1_122905716_G/A	1:122905716-122905716	A	intergenic_variant	MODIFIER	-	-	-	-	-	-	-	-	-	-	-	-	-	-	-	-	-	-	-	-	-	-	-	-
1_122907461_C/T	1:122907461-122907461	T	intergenic_variant	MODIFIER	-	-	-	-	-	-	-	-	-	-	-	-	-	-	-	-	-	-	-	-	-	-	-	-
1_122907557_A/G	1:122907557-122907557	G	intergenic_variant	MODIFIER	-	-	-	-	-	-	-	-	-	-	-	-	-	-	-	-	-	-	-	-	-	-	-	-
1_122907598_A/T	1:122907598-122907598	T	intergenic_variant	MODIFIER	-	-	-	-	-	-	-	-	-	-	-	-	-	-	-	-	-	-	-	-	-	-	-	-
1_122907611_C/T	1:122907611-122907611	T	intergenic_variant	MODIFIER	-	-	-	-	-	-	-	-	-	-	-	-	-	-	-	-	-	-	-	-	-	-	-	-
1_122908653_T/A	1:122908653-122908653	A	intergenic_variant	MODIFIER	-	-	-	-	-	-	-	-	-	-	-	-	-	-	-	-	-	-	-	-	-	-	-	-
1_122908654_A/G	1:122908654-122908654	G	intergenic_variant	MODIFIER	-	-	-	-	-	-	-	-	-	-	-	-	-	-	-	-	-	-	-	-	-	-	-	-
1_122908693_C/T	1:122908693-122908693	T	intergenic_variant	MODIFIER	-	-	-	-	-	-	-	-	-	-	-	-	-	-	-	-	-	-	-	-	-	-	-	-
1_123610727_G/A	1:123610727-123610727	A	intergenic_variant	MODIFIER	-	-	-	-	-	-	-	-	-	-	-	-	-	-	-	-	-	-	-	-	-	-	-	-
1_123773692_G/A	1:123773692-123773692	A	intergenic_variant	MODIFIER	-	-	-	-	-	-	-	-	-	-	-	-	-	-	-	-	-	-	-	-	-	-	-	-
1_123773745_G/A	1:123773745-123773745	A	intergenic_variant	MODIFIER	-	-	-	-	-	-	-	-	-	-	-	-	-	-	-	-	-	-	-	-	-	-	-	-
1_123809695_C/T	1:123809695-123809695	T	intergenic_variant	MODIFIER	-	-	-	-	-	-	-	-	-	-	-	-	-	-	-	-	-	-	-	-	-	-	-	-
1_123809783_G/A	1:123809783-123809783	A	downstream_gene_variant	MODIFIER	-	ENSGALG00000027180	Transcript	ENSGALT00000043805	protein_coding	-	-	-	-	-	-	-	-	-	-	4995	-1	-	-	-	-	-	-	-
1_123814784_C/T	1:123814784-123814784	T	synonymous_variant	LOW	-	ENSGALG00000027180	Transcript	ENSGALT00000043805	protein_coding	17/17	-	-	-	2025	1800	600	G	ggG/ggA	-	-	-1	-	-	-	-	-	-	-
1_123814839_C/T	1:123814839-123814839	T	missense_variant	MODERATE	-	ENSGALG00000027180	Transcript	ENSGALT00000043805	protein_coding	17/17	-	-	-	1970	1745	582	C/Y	tGc/tAc	-	-	-1	-	-	-	tolerated(1)	-	-	-
1_123816724_G/A	1:123816724-123816724	A	intron_variant	MODIFIER	-	ENSGALG00000027180	Transcript	ENSGALT00000043805	protein_coding	-	10/16	-	-	-	-	-	-	-	-	-	-1	-	-	-	-	-	-	-
1_123828769_G/A	1:123828769-123828769	A	intergenic_variant	MODIFIER	-	-	-	-	-	-	-	-	-	-	-	-	-	-	-	-	-	-	-	-	-	-	-	-
1_124229068_A/G	1:124229068-124229068	G	intergenic_variant	MODIFIER	-	-	-	-	-	-	-	-	-	-	-	-	-	-	-	-	-	-	-	-	-	-	-	-
1_124304132_C/T	1:124304132-124304132	T	intron_variant	MODIFIER	WWC3	ENSGALG00000016611	Transcript	ENSGALT00000026810	protein_coding	-	9/22	-	-	-	-	-	-	-	-	-	-1	HGNC	HGNC:29237	-	-	-	-	-
1_124668133_C/T	1:124668133-124668133	T	intron_variant	MODIFIER	TBL1X	ENSGALG00000013366	Transcript	ENSGALT00000021808	protein_coding	-	1/14	-	-	-	-	-	-	-	-	-	-1	EntrezGene	-	-	-	-	-	-
1_124668134_A/C	1:124668134-124668134	C	intron_variant	MODIFIER	TBL1X	ENSGALG00000013366	Transcript	ENSGALT00000021808	protein_coding	-	1/14	-	-	-	-	-	-	-	-	-	-1	EntrezGene	-	-	-	-	-	-
1_124668135_C/A	1:124668135-124668135	A	intron_variant	MODIFIER	TBL1X	ENSGALG00000013366	Transcript	ENSGALT00000021808	protein_coding	-	1/14	-	-	-	-	-	-	-	-	-	-1	EntrezGene	-	-	-	-	-	-
1_124668136_T/C	1:124668136-124668136	C	intron_variant	MODIFIER	TBL1X	ENSGALG00000013366	Transcript	ENSGALT00000021808	protein_coding	-	1/14	-	-	-	-	-	-	-	-	-	-1	EntrezGene	-	-	-	-	-	-
1_124668146_G/T	1:124668146-124668146	T	intron_variant	MODIFIER	TBL1X	ENSGALG00000013366	Transcript	ENSGALT00000021808	protein_coding	-	1/14	-	-	-	-	-	-	-	-	-	-1	EntrezGene	-	-	-	-	-	-
1_124668147_G/C	1:124668147-124668147	C	intron_variant	MODIFIER	TBL1X	ENSGALG00000013366	Transcript	ENSGALT00000021808	protein_coding	-	1/14	-	-	-	-	-	-	-	-	-	-1	EntrezGene	-	-	-	-	-	-
1_124668149_C/A	1:124668149-124668149	A	intron_variant	MODIFIER	TBL1X	ENSGALG00000013366	Transcript	ENSGALT00000021808	protein_coding	-	1/14	-	-	-	-	-	-	-	-	-	-1	EntrezGene	-	-	-	-	-	-
1_124668153_G/C	1:124668153-124668153	C	intron_variant	MODIFIER	TBL1X	ENSGALG00000013366	Transcript	ENSGALT00000021808	protein_coding	-	1/14	-	-	-	-	-	-	-	-	-	-1	EntrezGene	-	-	-	-	-	-
1_124668157_G/A	1:124668157-124668157	A	intron_variant	MODIFIER	TBL1X	ENSGALG00000013366	Transcript	ENSGALT00000021808	protein_coding	-	1/14	-	-	-	-	-	-	-	-	-	-1	EntrezGene	-	-	-	-	-	-
1_124668158_T/C	1:124668158-124668158	C	intron_variant	MODIFIER	TBL1X	ENSGALG00000013366	Transcript	ENSGALT00000021808	protein_coding	-	1/14	-	-	-	-	-	-	-	-	-	-1	EntrezGene	-	-	-	-	-	-
1_124668160_T/G	1:124668160-124668160	G	intron_variant	MODIFIER	TBL1X	ENSGALG00000013366	Transcript	ENSGALT00000021808	protein_coding	-	1/14	-	-	-	-	-	-	-	-	-	-1	EntrezGene	-	-	-	-	-	-
1_124668162_G/C	1:124668162-124668162	C	intron_variant	MODIFIER	TBL1X	ENSGALG00000013366	Transcript	ENSGALT00000021808	protein_coding	-	1/14	-	-	-	-	-	-	-	-	-	-1	EntrezGene	-	-	-	-	-	-
1_124796830_G/A	1:124796830-124796830	A	intergenic_variant	MODIFIER	-	-	-	-	-	-	-	-	-	-	-	-	-	-	-	-	-	-	-	-	-	-	-	-
1_124796831_C/A	1:124796831-124796831	A	intergenic_variant	MODIFIER	-	-	-	-	-	-	-	-	-	-	-	-	-	-	-	-	-	-	-	-	-	-	-	-
1_124796832_G/C	1:124796832-124796832	C	intergenic_variant	MODIFIER	-	-	-	-	-	-	-	-	-	-	-	-	-	-	-	-	-	-	-	-	-	-	-	-
1_124796834_A/C	1:124796834-124796834	C	intergenic_variant	MODIFIER	-	-	-	-	-	-	-	-	-	-	-	-	-	-	-	-	-	-	-	-	-	-	-	-
1_125663824_G/T	1:125663824-125663824	T	intergenic_variant	MODIFIER	-	-	-	-	-	-	-	-	-	-	-	-	-	-	-	-	-	-	-	-	-	-	-	-
1_126441127_G/A	1:126441127-126441127	A	intergenic_variant	MODIFIER	-	-	-	-	-	-	-	-	-	-	-	-	-	-	-	-	-	-	-	-	-	-	-	-
1_126441133_C/T	1:126441133-126441133	T	intergenic_variant	MODIFIER	-	-	-	-	-	-	-	-	-	-	-	-	-	-	-	-	-	-	-	-	-	-	-	-
1_126441134_C/A	1:126441134-126441134	A	intergenic_variant	MODIFIER	-	-	-	-	-	-	-	-	-	-	-	-	-	-	-	-	-	-	-	-	-	-	-	-
1_126441146_T/C	1:126441146-126441146	C	intergenic_variant	MODIFIER	-	-	-	-	-	-	-	-	-	-	-	-	-	-	-	-	-	-	-	-	-	-	-	-
1_126441148_C/T	1:126441148-126441148	T	intergenic_variant	MODIFIER	-	-	-	-	-	-	-	-	-	-	-	-	-	-	-	-	-	-	-	-	-	-	-	-
1_126441149_T/G	1:126441149-126441149	G	intergenic_variant	MODIFIER	-	-	-	-	-	-	-	-	-	-	-	-	-	-	-	-	-	-	-	-	-	-	-	-
1_126441150_C/T	1:126441150-126441150	T	intergenic_variant	MODIFIER	-	-	-	-	-	-	-	-	-	-	-	-	-	-	-	-	-	-	-	-	-	-	-	-
1_126441157_G/A	1:126441157-126441157	A	intergenic_variant	MODIFIER	-	-	-	-	-	-	-	-	-	-	-	-	-	-	-	-	-	-	-	-	-	-	-	-
1_126441160_G/A	1:126441160-126441160	A	intergenic_variant	MODIFIER	-	-	-	-	-	-	-	-	-	-	-	-	-	-	-	-	-	-	-	-	-	-	-	-
1_126441181_T/C	1:126441181-126441181	C	intergenic_variant	MODIFIER	-	-	-	-	-	-	-	-	-	-	-	-	-	-	-	-	-	-	-	-	-	-	-	-
1_127858946_G/A	1:127858946-127858946	A	intron_variant	MODIFIER	-	ENSGALG00000016654	Transcript	ENSGALT00000026882	protein_coding	-	9/9	-	-	-	-	-	-	-	-	-	1	-	-	-	-	-	-	-
1_127983519_T/C	1:127983519-127983519	C	intergenic_variant	MODIFIER	-	-	-	-	-	-	-	-	-	-	-	-	-	-	-	-	-	-	-	-	-	-	-	-
1_1291523_C/G	1:1291523-1291523	G	5_prime_UTR_variant	MODIFIER	SLC35B4	ENSGALG00000008463	Transcript	ENSGALT00000013794	protein_coding	1/10	-	-	-	349	-	-	-	-	-	-	1	HGNC	HGNC:20584	-	-	-	-	-
1_1291545_A/G	1:1291545-1291545	G	5_prime_UTR_variant	MODIFIER	SLC35B4	ENSGALG00000008463	Transcript	ENSGALT00000013794	protein_coding	1/10	-	-	-	371	-	-	-	-	-	-	1	HGNC	HGNC:20584	-	-	-	-	-
1_129429204_G/C	1:129429204-129429204	C	intron_variant	MODIFIER	PLCXD1	ENSGALG00000016721	Transcript	ENSGALT00000026984	protein_coding	-	5/6	-	-	-	-	-	-	-	-	-	-1	EntrezGene	-	-	-	-	-	-
1_129464239_T/C	1:129464239-129464239	C	intron_variant	MODIFIER	-	ENSGALG00000016722	Transcript	ENSGALT00000026986	protein_coding	-	2/6	-	-	-	-	-	-	-	-	-	-1	-	-	-	-	-	-	-
1_129464240_C/A	1:129464240-129464240	A	intron_variant	MODIFIER	-	ENSGALG00000016722	Transcript	ENSGALT00000026986	protein_coding	-	2/6	-	-	-	-	-	-	-	-	-	-1	-	-	-	-	-	-	-
1_129464243_G/T	1:129464243-129464243	T	intron_variant	MODIFIER	-	ENSGALG00000016722	Transcript	ENSGALT00000026986	protein_coding	-	2/6	-	-	-	-	-	-	-	-	-	-1	-	-	-	-	-	-	-
1_129464244_G/A	1:129464244-129464244	A	intron_variant	MODIFIER	-	ENSGALG00000016722	Transcript	ENSGALT00000026986	protein_coding	-	2/6	-	-	-	-	-	-	-	-	-	-1	-	-	-	-	-	-	-
1_129464245_C/T	1:129464245-129464245	T	intron_variant	MODIFIER	-	ENSGALG00000016722	Transcript	ENSGALT00000026986	protein_coding	-	2/6	-	-	-	-	-	-	-	-	-	-1	-	-	-	-	-	-	-
1_129464248_A/T	1:129464248-129464248	T	intron_variant	MODIFIER	-	ENSGALG00000016722	Transcript	ENSGALT00000026986	protein_coding	-	2/6	-	-	-	-	-	-	-	-	-	-1	-	-	-	-	-	-	-
1_129464251_T/C	1:129464251-129464251	C	intron_variant	MODIFIER	-	ENSGALG00000016722	Transcript	ENSGALT00000026986	protein_coding	-	2/6	-	-	-	-	-	-	-	-	-	-1	-	-	-	-	-	-	-
1_129464252_C/T	1:129464252-129464252	T	intron_variant	MODIFIER	-	ENSGALG00000016722	Transcript	ENSGALT00000026986	protein_coding	-	2/6	-	-	-	-	-	-	-	-	-	-1	-	-	-	-	-	-	-
1_129776497_C/T	1:129776497-129776497	T	intron_variant	MODIFIER	CYFIP1	ENSGALG00000016736	Transcript	ENSGALT00000027008	protein_coding	-	22/29	-	-	-	-	-	-	-	-	-	1	HGNC	HGNC:13759	-	-	-	-	-
1_129776497_C/T	1:129776497-129776497	T	downstream_gene_variant	MODIFIER	FNDC9	ENSGALG00000019145	Transcript	ENSGALT00000030260	protein_coding	-	-	-	-	-	-	-	-	-	-	1173	-1	HGNC	HGNC:33547	-	-	-	-	-
1_129829303_G/T	1:129829303-129829303	T	missense_variant	MODERATE	NIPA1	ENSGALG00000016738	Transcript	ENSGALT00000027012	protein_coding	1/6	-	-	-	26	26	9	A/D	gCc/gAc	-	-	-1	HGNC	HGNC:17043	-	deleterious(0)	-	-	-
1_129829303_G/T	1:129829303-129829303	T	missense_variant	MODERATE	NIPA1	ENSGALG00000016738	Transcript	ENSGALT00000036598	protein_coding	2/5	-	-	-	188	188	63	A/D	gCc/gAc	-	-	-1	HGNC	HGNC:17043	-	deleterious(0)	-	-	-
1_12995465_C/T	1:12995465-12995465	T	intron_variant	MODIFIER	RELN	ENSGALG00000008193	Transcript	ENSGALT00000013344	protein_coding	-	8/62	-	-	-	-	-	-	-	-	-	-1	HGNC	HGNC:9957	-	-	-	-	-
1_130125696_G/T	1:130125696-130125696	T	intron_variant	MODIFIER	OCA2	ENSGALG00000016740	Transcript	ENSGALT00000027021	protein_coding	-	22/22	-	-	-	-	-	-	-	-	-	1	Uniprot_gn	-	-	-	-	-	-
1_130125749_C/T	1:130125749-130125749	T	intron_variant	MODIFIER	OCA2	ENSGALG00000016740	Transcript	ENSGALT00000027021	protein_coding	-	22/22	-	-	-	-	-	-	-	-	-	1	Uniprot_gn	-	-	-	-	-	-
1_130682919_A/G	1:130682919-130682919	G	intergenic_variant	MODIFIER	-	-	-	-	-	-	-	-	-	-	-	-	-	-	-	-	-	-	-	-	-	-	-	-
1_130682933_T/A	1:130682933-130682933	A	intergenic_variant	MODIFIER	-	-	-	-	-	-	-	-	-	-	-	-	-	-	-	-	-	-	-	-	-	-	-	-
1_130682964_G/T	1:130682964-130682964	T	intergenic_variant	MODIFIER	-	-	-	-	-	-	-	-	-	-	-	-	-	-	-	-	-	-	-	-	-	-	-	-
1_130870944_T/C	1:130870944-130870944	C	intergenic_variant	MODIFIER	-	-	-	-	-	-	-	-	-	-	-	-	-	-	-	-	-	-	-	-	-	-	-	-
1_130870952_G/A	1:130870952-130870952	A	intergenic_variant	MODIFIER	-	-	-	-	-	-	-	-	-	-	-	-	-	-	-	-	-	-	-	-	-	-	-	-
1_130870975_T/G	1:130870975-130870975	G	intergenic_variant	MODIFIER	-	-	-	-	-	-	-	-	-	-	-	-	-	-	-	-	-	-	-	-	-	-	-	-
1_130870979_C/T	1:130870979-130870979	T	intergenic_variant	MODIFIER	-	-	-	-	-	-	-	-	-	-	-	-	-	-	-	-	-	-	-	-	-	-	-	-
1_130870983_T/A	1:130870983-130870983	A	intergenic_variant	MODIFIER	-	-	-	-	-	-	-	-	-	-	-	-	-	-	-	-	-	-	-	-	-	-	-	-
1_131043204_G/A	1:131043204-131043204	A	intron_variant	MODIFIER	ATP10A	ENSGALG00000016746	Transcript	ENSGALT00000027031	protein_coding	-	1/20	-	-	-	-	-	-	-	-	-	1	HGNC	HGNC:13542	-	-	-	-	-
1_131152167_G/A	1:131152167-131152167	A	downstream_gene_variant	MODIFIER	ATP10A	ENSGALG00000016746	Transcript	ENSGALT00000027031	protein_coding	-	-	-	-	-	-	-	-	-	-	2229	1	HGNC	HGNC:13542	-	-	-	-	-
1_131157172_G/C	1:131157172-131157172	C	intergenic_variant	MODIFIER	-	-	-	-	-	-	-	-	-	-	-	-	-	-	-	-	-	-	-	-	-	-	-	-
1_131157175_A/C	1:131157175-131157175	C	intergenic_variant	MODIFIER	-	-	-	-	-	-	-	-	-	-	-	-	-	-	-	-	-	-	-	-	-	-	-	-
1_131157182_A/T	1:131157182-131157182	T	intergenic_variant	MODIFIER	-	-	-	-	-	-	-	-	-	-	-	-	-	-	-	-	-	-	-	-	-	-	-	-
1_131157185_A/G	1:131157185-131157185	G	intergenic_variant	MODIFIER	-	-	-	-	-	-	-	-	-	-	-	-	-	-	-	-	-	-	-	-	-	-	-	-
1_131157187_C/G	1:131157187-131157187	G	intergenic_variant	MODIFIER	-	-	-	-	-	-	-	-	-	-	-	-	-	-	-	-	-	-	-	-	-	-	-	-
1_131157188_C/G	1:131157188-131157188	G	intergenic_variant	MODIFIER	-	-	-	-	-	-	-	-	-	-	-	-	-	-	-	-	-	-	-	-	-	-	-	-
1_131157190_T/A	1:131157190-131157190	A	intergenic_variant	MODIFIER	-	-	-	-	-	-	-	-	-	-	-	-	-	-	-	-	-	-	-	-	-	-	-	-
1_131655616_C/G	1:131655616-131655616	G	intergenic_variant	MODIFIER	-	-	-	-	-	-	-	-	-	-	-	-	-	-	-	-	-	-	-	-	-	-	-	-
1_131663297_G/T	1:131663297-131663297	T	upstream_gene_variant	MODIFIER	UNC50	ENSGALG00000016753	Transcript	ENSGALT00000027050	protein_coding	-	-	-	-	-	-	-	-	-	-	351	1	EntrezGene	-	-	-	-	-	-
1_132097064_T/C	1:132097064-132097064	C	intron_variant	MODIFIER	AFF3	ENSGALG00000016767	Transcript	ENSGALT00000027071	protein_coding	-	8/21	-	-	-	-	-	-	-	-	-	-1	HGNC	HGNC:6473	-	-	-	-	-
1_132442502_T/G	1:132442502-132442502	G	intron_variant	MODIFIER	LONRF2	ENSGALG00000016768	Transcript	ENSGALT00000027073	protein_coding	-	2/14	-	-	-	-	-	-	-	-	-	-1	HGNC	HGNC:24788	-	-	-	-	-
1_132646010_A/C	1:132646010-132646010	C	intergenic_variant	MODIFIER	-	-	-	-	-	-	-	-	-	-	-	-	-	-	-	-	-	-	-	-	-	-	-	-
1_132646012_C/T	1:132646012-132646012	T	intergenic_variant	MODIFIER	-	-	-	-	-	-	-	-	-	-	-	-	-	-	-	-	-	-	-	-	-	-	-	-
1_132646013_T/G	1:132646013-132646013	G	intergenic_variant	MODIFIER	-	-	-	-	-	-	-	-	-	-	-	-	-	-	-	-	-	-	-	-	-	-	-	-
1_132646017_G/T	1:132646017-132646017	T	intergenic_variant	MODIFIER	-	-	-	-	-	-	-	-	-	-	-	-	-	-	-	-	-	-	-	-	-	-	-	-
1_13336319_T/C	1:13336319-13336319	C	intergenic_variant	MODIFIER	-	-	-	-	-	-	-	-	-	-	-	-	-	-	-	-	-	-	-	-	-	-	-	-
1_13336357_G/A	1:13336357-13336357	A	intergenic_variant	MODIFIER	-	-	-	-	-	-	-	-	-	-	-	-	-	-	-	-	-	-	-	-	-	-	-	-
1_134430467_A/C	1:134430467-134430467	C	downstream_gene_variant	MODIFIER	MRPS9	ENSGALG00000016794	Transcript	ENSGALT00000027114	protein_coding	-	-	-	-	-	-	-	-	-	-	4978	1	EntrezGene	-	-	-	-	-	-
1_134430515_A/C	1:134430515-134430515	C	intergenic_variant	MODIFIER	-	-	-	-	-	-	-	-	-	-	-	-	-	-	-	-	-	-	-	-	-	-	-	-
1_134579374_T/C	1:134579374-134579374	C	intergenic_variant	MODIFIER	-	-	-	-	-	-	-	-	-	-	-	-	-	-	-	-	-	-	-	-	-	-	-	-
1_134625482_C/T	1:134625482-134625482	T	intergenic_variant	MODIFIER	-	-	-	-	-	-	-	-	-	-	-	-	-	-	-	-	-	-	-	-	-	-	-	-
1_134858082_C/T	1:134858082-134858082	T	intergenic_variant	MODIFIER	-	-	-	-	-	-	-	-	-	-	-	-	-	-	-	-	-	-	-	-	-	-	-	-
1_135123903_G/A	1:135123903-135123903	A	intergenic_variant	MODIFIER	-	-	-	-	-	-	-	-	-	-	-	-	-	-	-	-	-	-	-	-	-	-	-	-
1_135737021_A/G	1:135737021-135737021	G	intergenic_variant	MODIFIER	-	-	-	-	-	-	-	-	-	-	-	-	-	-	-	-	-	-	-	-	-	-	-	-
1_135737028_A/T	1:135737028-135737028	T	intergenic_variant	MODIFIER	-	-	-	-	-	-	-	-	-	-	-	-	-	-	-	-	-	-	-	-	-	-	-	-
1_135737043_C/T	1:135737043-135737043	T	intergenic_variant	MODIFIER	-	-	-	-	-	-	-	-	-	-	-	-	-	-	-	-	-	-	-	-	-	-	-	-
1_135737075_A/G	1:135737075-135737075	G	intergenic_variant	MODIFIER	-	-	-	-	-	-	-	-	-	-	-	-	-	-	-	-	-	-	-	-	-	-	-	-
1_135737097_A/G	1:135737097-135737097	G	intergenic_variant	MODIFIER	-	-	-	-	-	-	-	-	-	-	-	-	-	-	-	-	-	-	-	-	-	-	-	-
1_135737103_G/C	1:135737103-135737103	C	intergenic_variant	MODIFIER	-	-	-	-	-	-	-	-	-	-	-	-	-	-	-	-	-	-	-	-	-	-	-	-
1_135737259_G/A	1:135737259-135737259	A	intergenic_variant	MODIFIER	-	-	-	-	-	-	-	-	-	-	-	-	-	-	-	-	-	-	-	-	-	-	-	-
1_135737262_C/G	1:135737262-135737262	G	intergenic_variant	MODIFIER	-	-	-	-	-	-	-	-	-	-	-	-	-	-	-	-	-	-	-	-	-	-	-	-
1_135737266_G/A	1:135737266-135737266	A	intergenic_variant	MODIFIER	-	-	-	-	-	-	-	-	-	-	-	-	-	-	-	-	-	-	-	-	-	-	-	-
1_135737272_C/A	1:135737272-135737272	A	intergenic_variant	MODIFIER	-	-	-	-	-	-	-	-	-	-	-	-	-	-	-	-	-	-	-	-	-	-	-	-
1_135737273_A/G	1:135737273-135737273	G	intergenic_variant	MODIFIER	-	-	-	-	-	-	-	-	-	-	-	-	-	-	-	-	-	-	-	-	-	-	-	-
1_135737284_C/T	1:135737284-135737284	T	intergenic_variant	MODIFIER	-	-	-	-	-	-	-	-	-	-	-	-	-	-	-	-	-	-	-	-	-	-	-	-
1_135737287_C/T	1:135737287-135737287	T	intergenic_variant	MODIFIER	-	-	-	-	-	-	-	-	-	-	-	-	-	-	-	-	-	-	-	-	-	-	-	-
1_135737294_A/C	1:135737294-135737294	C	intergenic_variant	MODIFIER	-	-	-	-	-	-	-	-	-	-	-	-	-	-	-	-	-	-	-	-	-	-	-	-
1_135737305_A/C	1:135737305-135737305	C	intergenic_variant	MODIFIER	-	-	-	-	-	-	-	-	-	-	-	-	-	-	-	-	-	-	-	-	-	-	-	-
1_135737328_G/C	1:135737328-135737328	C	intergenic_variant	MODIFIER	-	-	-	-	-	-	-	-	-	-	-	-	-	-	-	-	-	-	-	-	-	-	-	-
1_135737446_A/G	1:135737446-135737446	G	intergenic_variant	MODIFIER	-	-	-	-	-	-	-	-	-	-	-	-	-	-	-	-	-	-	-	-	-	-	-	-
1_135737461_G/A	1:135737461-135737461	A	intergenic_variant	MODIFIER	-	-	-	-	-	-	-	-	-	-	-	-	-	-	-	-	-	-	-	-	-	-	-	-
1_135737468_A/T	1:135737468-135737468	T	intergenic_variant	MODIFIER	-	-	-	-	-	-	-	-	-	-	-	-	-	-	-	-	-	-	-	-	-	-	-	-
1_135737469_A/T	1:135737469-135737469	T	intergenic_variant	MODIFIER	-	-	-	-	-	-	-	-	-	-	-	-	-	-	-	-	-	-	-	-	-	-	-	-
1_135737471_C/A	1:135737471-135737471	A	intergenic_variant	MODIFIER	-	-	-	-	-	-	-	-	-	-	-	-	-	-	-	-	-	-	-	-	-	-	-	-
1_136412784_C/T	1:136412784-136412784	T	intron_variant	MODIFIER	RASA3	ENSGALG00000016817	Transcript	ENSGALT00000027149	protein_coding	-	4/24	-	-	-	-	-	-	-	-	-	1	EntrezGene	-	-	-	-	-	-
1_136412785_C/T	1:136412785-136412785	T	intron_variant	MODIFIER	RASA3	ENSGALG00000016817	Transcript	ENSGALT00000027149	protein_coding	-	4/24	-	-	-	-	-	-	-	-	-	1	EntrezGene	-	-	-	-	-	-
1_136412786_A/G	1:136412786-136412786	G	intron_variant	MODIFIER	RASA3	ENSGALG00000016817	Transcript	ENSGALT00000027149	protein_coding	-	4/24	-	-	-	-	-	-	-	-	-	1	EntrezGene	-	-	-	-	-	-
1_136412789_G/A	1:136412789-136412789	A	intron_variant	MODIFIER	RASA3	ENSGALG00000016817	Transcript	ENSGALT00000027149	protein_coding	-	4/24	-	-	-	-	-	-	-	-	-	1	EntrezGene	-	-	-	-	-	-
1_136412814_C/T	1:136412814-136412814	T	intron_variant	MODIFIER	RASA3	ENSGALG00000016817	Transcript	ENSGALT00000027149	protein_coding	-	4/24	-	-	-	-	-	-	-	-	-	1	EntrezGene	-	-	-	-	-	-
1_136412825_C/T	1:136412825-136412825	T	intron_variant	MODIFIER	RASA3	ENSGALG00000016817	Transcript	ENSGALT00000027149	protein_coding	-	4/24	-	-	-	-	-	-	-	-	-	1	EntrezGene	-	-	-	-	-	-
1_136412836_A/C	1:136412836-136412836	C	intron_variant	MODIFIER	RASA3	ENSGALG00000016817	Transcript	ENSGALT00000027149	protein_coding	-	4/24	-	-	-	-	-	-	-	-	-	1	EntrezGene	-	-	-	-	-	-
1_136412838_A/T	1:136412838-136412838	T	intron_variant	MODIFIER	RASA3	ENSGALG00000016817	Transcript	ENSGALT00000027149	protein_coding	-	4/24	-	-	-	-	-	-	-	-	-	1	EntrezGene	-	-	-	-	-	-
1_137503287_G/A	1:137503287-137503287	A	intron_variant	MODIFIER	MYO16	ENSGALG00000016837	Transcript	ENSGALT00000027192	protein_coding	-	4/34	-	-	-	-	-	-	-	-	-	1	HGNC	HGNC:29822	-	-	-	-	-
1_137735751_G/A	1:137735751-137735751	A	3_prime_UTR_variant	MODIFIER	MYO16	ENSGALG00000016837	Transcript	ENSGALT00000027192	protein_coding	35/35	-	-	-	8658	-	-	-	-	-	-	1	HGNC	HGNC:29822	-	-	-	-	-
1_13787153_T/C	1:13787153-13787153	C	upstream_gene_variant	MODIFIER	PUS7	ENSGALG00000008132	Transcript	ENSGALT00000013198	protein_coding	-	-	-	-	-	-	-	-	-	-	1178	1	EntrezGene	-	-	-	-	-	-
1_13875746_G/A	1:13875746-13875746	A	intron_variant	MODIFIER	ATXN7L1	ENSGALG00000008115	Transcript	ENSGALT00000013172	protein_coding	-	1/9	-	-	-	-	-	-	-	-	-	-1	HGNC	HGNC:22210	-	-	-	-	-
1_138957_C/T	1:138957-138957	T	intergenic_variant	MODIFIER	-	-	-	-	-	-	-	-	-	-	-	-	-	-	-	-	-	-	-	-	-	-	-	-
1_139285418_C/T	1:139285418-139285418	T	intergenic_variant	MODIFIER	-	-	-	-	-	-	-	-	-	-	-	-	-	-	-	-	-	-	-	-	-	-	-	-
1_139299977_A/G	1:139299977-139299977	G	intergenic_variant	MODIFIER	-	-	-	-	-	-	-	-	-	-	-	-	-	-	-	-	-	-	-	-	-	-	-	-
1_139299986_A/C	1:139299986-139299986	C	intergenic_variant	MODIFIER	-	-	-	-	-	-	-	-	-	-	-	-	-	-	-	-	-	-	-	-	-	-	-	-
1_139299988_G/T	1:139299988-139299988	T	intergenic_variant	MODIFIER	-	-	-	-	-	-	-	-	-	-	-	-	-	-	-	-	-	-	-	-	-	-	-	-
1_139299989_C/T	1:139299989-139299989	T	intergenic_variant	MODIFIER	-	-	-	-	-	-	-	-	-	-	-	-	-	-	-	-	-	-	-	-	-	-	-	-
1_139299992_G/T	1:139299992-139299992	T	intergenic_variant	MODIFIER	-	-	-	-	-	-	-	-	-	-	-	-	-	-	-	-	-	-	-	-	-	-	-	-
1_139342485_C/A	1:139342485-139342485	A	intergenic_variant	MODIFIER	-	-	-	-	-	-	-	-	-	-	-	-	-	-	-	-	-	-	-	-	-	-	-	-
1_139342519_G/A	1:139342519-139342519	A	intergenic_variant	MODIFIER	-	-	-	-	-	-	-	-	-	-	-	-	-	-	-	-	-	-	-	-	-	-	-	-
1_139342524_A/G	1:139342524-139342524	G	intergenic_variant	MODIFIER	-	-	-	-	-	-	-	-	-	-	-	-	-	-	-	-	-	-	-	-	-	-	-	-
1_139403453_G/A	1:139403453-139403453	A	intron_variant	MODIFIER	-	ENSGALG00000013985	Transcript	ENSGALT00000027134	protein_coding	-	28/31	-	-	-	-	-	-	-	-	-	1	-	-	-	-	-	-	-
1_139404579_A/G	1:139404579-139404579	G	missense_variant	MODERATE	-	ENSGALG00000013985	Transcript	ENSGALT00000027134	protein_coding	32/32	-	-	-	4165	4165	1389	K/E	Aaa/Gaa	-	-	1	-	-	-	deleterious(0)	-	-	-
1_139404851_G/A	1:139404851-139404851	A	synonymous_variant	LOW	-	ENSGALG00000013985	Transcript	ENSGALT00000027134	protein_coding	32/32	-	-	-	4437	4437	1479	Q	caG/caA	-	-	1	-	-	-	-	-	-	-
1_139404860_T/C	1:139404860-139404860	C	synonymous_variant	LOW	-	ENSGALG00000013985	Transcript	ENSGALT00000027134	protein_coding	32/32	-	-	-	4446	4446	1482	S	tcT/tcC	-	-	1	-	-	-	-	-	-	-
1_139404870_A/G	1:139404870-139404870	G	missense_variant	MODERATE	-	ENSGALG00000013985	Transcript	ENSGALT00000027134	protein_coding	32/32	-	-	-	4456	4456	1486	I/V	Att/Gtt	-	-	1	-	-	-	-	-	-	-
1_139404876_G/A	1:139404876-139404876	A	missense_variant	MODERATE	-	ENSGALG00000013985	Transcript	ENSGALT00000027134	protein_coding	32/32	-	-	-	4462	4462	1488	G/S	Ggc/Agc	-	-	1	-	-	-	-	-	-	-
1_139404882_T/G	1:139404882-139404882	G	stop_lost	HIGH	-	ENSGALG00000013985	Transcript	ENSGALT00000027134	protein_coding	32/32	-	-	-	4468	4468	1490	*/E	Tag/Gag	-	-	1	-	-	-	-	-	-	-
1_139404889_C/T	1:139404889-139404889	T	missense_variant	MODERATE	-	ENSGALG00000013985	Transcript	ENSGALT00000027134	protein_coding	32/32	-	-	-	4475	4475	1492	T/I	aCa/aTa	-	-	1	-	-	-	deleterious(0)	-	-	-
1_139405013_G/T	1:139405013-139405013	T	downstream_gene_variant	MODIFIER	-	ENSGALG00000013985	Transcript	ENSGALT00000027134	protein_coding	-	-	-	-	-	-	-	-	-	-	36	1	-	-	-	-	-	-	-
1_139405035_G/T	1:139405035-139405035	T	downstream_gene_variant	MODIFIER	-	ENSGALG00000013985	Transcript	ENSGALT00000027134	protein_coding	-	-	-	-	-	-	-	-	-	-	58	1	-	-	-	-	-	-	-
1_139405038_C/T	1:139405038-139405038	T	downstream_gene_variant	MODIFIER	-	ENSGALG00000013985	Transcript	ENSGALT00000027134	protein_coding	-	-	-	-	-	-	-	-	-	-	61	1	-	-	-	-	-	-	-
1_139405048_G/A	1:139405048-139405048	A	downstream_gene_variant	MODIFIER	-	ENSGALG00000013985	Transcript	ENSGALT00000027134	protein_coding	-	-	-	-	-	-	-	-	-	-	71	1	-	-	-	-	-	-	-
1_139405056_G/T	1:139405056-139405056	T	downstream_gene_variant	MODIFIER	-	ENSGALG00000013985	Transcript	ENSGALT00000027134	protein_coding	-	-	-	-	-	-	-	-	-	-	79	1	-	-	-	-	-	-	-
1_139405058_C/T	1:139405058-139405058	T	downstream_gene_variant	MODIFIER	-	ENSGALG00000013985	Transcript	ENSGALT00000027134	protein_coding	-	-	-	-	-	-	-	-	-	-	81	1	-	-	-	-	-	-	-
1_139406280_C/T	1:139406280-139406280	T	downstream_gene_variant	MODIFIER	-	ENSGALG00000013985	Transcript	ENSGALT00000027134	protein_coding	-	-	-	-	-	-	-	-	-	-	1303	1	-	-	-	-	-	-	-
1_139406283_A/T	1:139406283-139406283	T	downstream_gene_variant	MODIFIER	-	ENSGALG00000013985	Transcript	ENSGALT00000027134	protein_coding	-	-	-	-	-	-	-	-	-	-	1306	1	-	-	-	-	-	-	-
1_139406286_G/A	1:139406286-139406286	A	downstream_gene_variant	MODIFIER	-	ENSGALG00000013985	Transcript	ENSGALT00000027134	protein_coding	-	-	-	-	-	-	-	-	-	-	1309	1	-	-	-	-	-	-	-
1_139406288_A/T	1:139406288-139406288	T	downstream_gene_variant	MODIFIER	-	ENSGALG00000013985	Transcript	ENSGALT00000027134	protein_coding	-	-	-	-	-	-	-	-	-	-	1311	1	-	-	-	-	-	-	-
1_13997059_A/G	1:13997059-13997059	G	downstream_gene_variant	MODIFIER	CDHR3	ENSGALG00000008109	Transcript	ENSGALT00000013164	protein_coding	-	-	-	-	-	-	-	-	-	-	1214	1	HGNC	HGNC:26308	-	-	-	-	-
1_13997059_A/G	1:13997059-13997059	G	downstream_gene_variant	MODIFIER	SYPL1	ENSGALG00000029006	Transcript	ENSGALT00000044682	protein_coding	-	-	-	-	-	-	-	-	-	-	4002	-1	EntrezGene	-	-	-	-	-	-
1_13997060_T/C	1:13997060-13997060	C	downstream_gene_variant	MODIFIER	CDHR3	ENSGALG00000008109	Transcript	ENSGALT00000013164	protein_coding	-	-	-	-	-	-	-	-	-	-	1215	1	HGNC	HGNC:26308	-	-	-	-	-
1_13997060_T/C	1:13997060-13997060	C	downstream_gene_variant	MODIFIER	SYPL1	ENSGALG00000029006	Transcript	ENSGALT00000044682	protein_coding	-	-	-	-	-	-	-	-	-	-	4001	-1	EntrezGene	-	-	-	-	-	-
1_13997061_G/C	1:13997061-13997061	C	downstream_gene_variant	MODIFIER	CDHR3	ENSGALG00000008109	Transcript	ENSGALT00000013164	protein_coding	-	-	-	-	-	-	-	-	-	-	1216	1	HGNC	HGNC:26308	-	-	-	-	-
1_13997061_G/C	1:13997061-13997061	C	downstream_gene_variant	MODIFIER	SYPL1	ENSGALG00000029006	Transcript	ENSGALT00000044682	protein_coding	-	-	-	-	-	-	-	-	-	-	4000	-1	EntrezGene	-	-	-	-	-	-
1_13997063_T/G	1:13997063-13997063	G	downstream_gene_variant	MODIFIER	CDHR3	ENSGALG00000008109	Transcript	ENSGALT00000013164	protein_coding	-	-	-	-	-	-	-	-	-	-	1218	1	HGNC	HGNC:26308	-	-	-	-	-
1_13997063_T/G	1:13997063-13997063	G	downstream_gene_variant	MODIFIER	SYPL1	ENSGALG00000029006	Transcript	ENSGALT00000044682	protein_coding	-	-	-	-	-	-	-	-	-	-	3998	-1	EntrezGene	-	-	-	-	-	-
1_13997064_G/T	1:13997064-13997064	T	downstream_gene_variant	MODIFIER	CDHR3	ENSGALG00000008109	Transcript	ENSGALT00000013164	protein_coding	-	-	-	-	-	-	-	-	-	-	1219	1	HGNC	HGNC:26308	-	-	-	-	-
1_13997064_G/T	1:13997064-13997064	T	downstream_gene_variant	MODIFIER	SYPL1	ENSGALG00000029006	Transcript	ENSGALT00000044682	protein_coding	-	-	-	-	-	-	-	-	-	-	3997	-1	EntrezGene	-	-	-	-	-	-
1_1401177_A/C	1:1401177-1401177	C	intron_variant	MODIFIER	EXOC4	ENSGALG00000008477	Transcript	ENSGALT00000013814	protein_coding	-	15/17	-	-	-	-	-	-	-	-	-	-1	EntrezGene	-	-	-	-	-	-
1_1401177_A/C	1:1401177-1401177	C	intron_variant	MODIFIER	EXOC4	ENSGALG00000008477	Transcript	ENSGALT00000013813	protein_coding	-	15/17	-	-	-	-	-	-	-	-	-	-1	EntrezGene	-	-	-	-	-	-
1_142179474_A/C	1:142179474-142179474	C	intergenic_variant	MODIFIER	-	-	-	-	-	-	-	-	-	-	-	-	-	-	-	-	-	-	-	-	-	-	-	-
1_142179476_C/G	1:142179476-142179476	G	intergenic_variant	MODIFIER	-	-	-	-	-	-	-	-	-	-	-	-	-	-	-	-	-	-	-	-	-	-	-	-
1_142179479_G/A	1:142179479-142179479	A	intergenic_variant	MODIFIER	-	-	-	-	-	-	-	-	-	-	-	-	-	-	-	-	-	-	-	-	-	-	-	-
1_142179505_C/A	1:142179505-142179505	A	intergenic_variant	MODIFIER	-	-	-	-	-	-	-	-	-	-	-	-	-	-	-	-	-	-	-	-	-	-	-	-
1_142179518_A/T	1:142179518-142179518	T	intergenic_variant	MODIFIER	-	-	-	-	-	-	-	-	-	-	-	-	-	-	-	-	-	-	-	-	-	-	-	-
1_142179524_G/C	1:142179524-142179524	C	intergenic_variant	MODIFIER	-	-	-	-	-	-	-	-	-	-	-	-	-	-	-	-	-	-	-	-	-	-	-	-
1_142179525_T/G	1:142179525-142179525	G	intergenic_variant	MODIFIER	-	-	-	-	-	-	-	-	-	-	-	-	-	-	-	-	-	-	-	-	-	-	-	-
1_142190430_G/A	1:142190430-142190430	A	intergenic_variant	MODIFIER	-	-	-	-	-	-	-	-	-	-	-	-	-	-	-	-	-	-	-	-	-	-	-	-
1_142190431_C/T	1:142190431-142190431	T	intergenic_variant	MODIFIER	-	-	-	-	-	-	-	-	-	-	-	-	-	-	-	-	-	-	-	-	-	-	-	-
1_142190439_G/T	1:142190439-142190439	T	intergenic_variant	MODIFIER	-	-	-	-	-	-	-	-	-	-	-	-	-	-	-	-	-	-	-	-	-	-	-	-
1_142190448_C/A	1:142190448-142190448	A	intergenic_variant	MODIFIER	-	-	-	-	-	-	-	-	-	-	-	-	-	-	-	-	-	-	-	-	-	-	-	-
1_142190450_G/C	1:142190450-142190450	C	intergenic_variant	MODIFIER	-	-	-	-	-	-	-	-	-	-	-	-	-	-	-	-	-	-	-	-	-	-	-	-
1_142224660_T/C	1:142224660-142224660	C	intergenic_variant	MODIFIER	-	-	-	-	-	-	-	-	-	-	-	-	-	-	-	-	-	-	-	-	-	-	-	-
1_142463876_C/A	1:142463876-142463876	A	intergenic_variant	MODIFIER	-	-	-	-	-	-	-	-	-	-	-	-	-	-	-	-	-	-	-	-	-	-	-	-
1_142463922_A/T	1:142463922-142463922	T	intergenic_variant	MODIFIER	-	-	-	-	-	-	-	-	-	-	-	-	-	-	-	-	-	-	-	-	-	-	-	-
1_142463926_A/G	1:142463926-142463926	G	intergenic_variant	MODIFIER	-	-	-	-	-	-	-	-	-	-	-	-	-	-	-	-	-	-	-	-	-	-	-	-
1_143318385_A/T	1:143318385-143318385	T	intron_variant	MODIFIER	PCCA	ENSGALG00000016872	Transcript	ENSGALT00000027260	protein_coding	-	19/23	-	-	-	-	-	-	-	-	-	-1	HGNC	HGNC:8653	-	-	-	-	-
1_143318386_T/C	1:143318386-143318386	C	intron_variant	MODIFIER	PCCA	ENSGALG00000016872	Transcript	ENSGALT00000027260	protein_coding	-	19/23	-	-	-	-	-	-	-	-	-	-1	HGNC	HGNC:8653	-	-	-	-	-
1_143318390_C/T	1:143318390-143318390	T	intron_variant	MODIFIER	PCCA	ENSGALG00000016872	Transcript	ENSGALT00000027260	protein_coding	-	19/23	-	-	-	-	-	-	-	-	-	-1	HGNC	HGNC:8653	-	-	-	-	-
1_143318391_A/G	1:143318391-143318391	G	intron_variant	MODIFIER	PCCA	ENSGALG00000016872	Transcript	ENSGALT00000027260	protein_coding	-	19/23	-	-	-	-	-	-	-	-	-	-1	HGNC	HGNC:8653	-	-	-	-	-
1_143318395_G/A	1:143318395-143318395	A	intron_variant	MODIFIER	PCCA	ENSGALG00000016872	Transcript	ENSGALT00000027260	protein_coding	-	19/23	-	-	-	-	-	-	-	-	-	-1	HGNC	HGNC:8653	-	-	-	-	-
1_143318398_T/C	1:143318398-143318398	C	intron_variant	MODIFIER	PCCA	ENSGALG00000016872	Transcript	ENSGALT00000027260	protein_coding	-	19/23	-	-	-	-	-	-	-	-	-	-1	HGNC	HGNC:8653	-	-	-	-	-
1_143318399_T/G	1:143318399-143318399	G	intron_variant	MODIFIER	PCCA	ENSGALG00000016872	Transcript	ENSGALT00000027260	protein_coding	-	19/23	-	-	-	-	-	-	-	-	-	-1	HGNC	HGNC:8653	-	-	-	-	-
1_143318403_C/T	1:143318403-143318403	T	intron_variant	MODIFIER	PCCA	ENSGALG00000016872	Transcript	ENSGALT00000027260	protein_coding	-	19/23	-	-	-	-	-	-	-	-	-	-1	HGNC	HGNC:8653	-	-	-	-	-
1_143318404_T/G	1:143318404-143318404	G	intron_variant	MODIFIER	PCCA	ENSGALG00000016872	Transcript	ENSGALT00000027260	protein_coding	-	19/23	-	-	-	-	-	-	-	-	-	-1	HGNC	HGNC:8653	-	-	-	-	-
1_143318405_G/A	1:143318405-143318405	A	intron_variant	MODIFIER	PCCA	ENSGALG00000016872	Transcript	ENSGALT00000027260	protein_coding	-	19/23	-	-	-	-	-	-	-	-	-	-1	HGNC	HGNC:8653	-	-	-	-	-
1_143786516_G/A	1:143786516-143786516	A	intergenic_variant	MODIFIER	-	-	-	-	-	-	-	-	-	-	-	-	-	-	-	-	-	-	-	-	-	-	-	-
1_144328490_T/C	1:144328490-144328490	C	intron_variant	MODIFIER	FARP1	ENSGALG00000016886	Transcript	ENSGALT00000027285	protein_coding	-	2/27	-	-	-	-	-	-	-	-	-	-1	EntrezGene	-	-	-	-	-	-
1_144328502_T/C	1:144328502-144328502	C	intron_variant	MODIFIER	FARP1	ENSGALG00000016886	Transcript	ENSGALT00000027285	protein_coding	-	2/27	-	-	-	-	-	-	-	-	-	-1	EntrezGene	-	-	-	-	-	-
1_144328514_C/G	1:144328514-144328514	G	intron_variant	MODIFIER	FARP1	ENSGALG00000016886	Transcript	ENSGALT00000027285	protein_coding	-	2/27	-	-	-	-	-	-	-	-	-	-1	EntrezGene	-	-	-	-	-	-
1_144431756_G/A	1:144431756-144431756	A	intergenic_variant	MODIFIER	-	-	-	-	-	-	-	-	-	-	-	-	-	-	-	-	-	-	-	-	-	-	-	-
1_144639972_C/T	1:144639972-144639972	T	intron_variant	MODIFIER	MBNL2	ENSGALG00000016890	Transcript	ENSGALT00000043812	protein_coding	-	1/7	-	-	-	-	-	-	-	-	-	-1	Uniprot_gn	-	-	-	-	-	-
1_144639972_C/T	1:144639972-144639972	T	intron_variant	MODIFIER	MBNL2	ENSGALG00000016890	Transcript	ENSGALT00000046080	protein_coding	-	1/5	-	-	-	-	-	-	-	-	-	-1	Uniprot_gn	-	-	-	-	-	-
1_144639972_C/T	1:144639972-144639972	T	intron_variant	MODIFIER	MBNL2	ENSGALG00000016890	Transcript	ENSGALT00000045837	protein_coding	-	1/6	-	-	-	-	-	-	-	-	-	-1	Uniprot_gn	-	-	-	-	-	-
1_144639972_C/T	1:144639972-144639972	T	intron_variant	MODIFIER	MBNL2	ENSGALG00000016890	Transcript	ENSGALT00000030196	protein_coding	-	1/7	-	-	-	-	-	-	-	-	-	-1	Uniprot_gn	-	-	-	-	-	-
1_144639972_C/T	1:144639972-144639972	T	intron_variant	MODIFIER	MBNL2	ENSGALG00000016890	Transcript	ENSGALT00000045259	protein_coding	-	1/5	-	-	-	-	-	-	-	-	-	-1	Uniprot_gn	-	-	-	-	-	-
1_144639972_C/T	1:144639972-144639972	T	intron_variant	MODIFIER	MBNL2	ENSGALG00000016890	Transcript	ENSGALT00000042993	protein_coding	-	1/8	-	-	-	-	-	-	-	-	-	-1	Uniprot_gn	-	-	-	-	-	-
1_144870516_T/G	1:144870516-144870516	G	intergenic_variant	MODIFIER	-	-	-	-	-	-	-	-	-	-	-	-	-	-	-	-	-	-	-	-	-	-	-	-
1_145021136_T/C	1:145021136-145021136	C	intergenic_variant	MODIFIER	-	-	-	-	-	-	-	-	-	-	-	-	-	-	-	-	-	-	-	-	-	-	-	-
1_14724258_C/T	1:14724258-14724258	T	downstream_gene_variant	MODIFIER	LAMB4	ENSGALG00000007917	Transcript	ENSGALT00000012857	protein_coding	-	-	-	-	-	-	-	-	-	-	1521	-1	HGNC	HGNC:6491	-	-	-	-	-
1_148280644_G/A	1:148280644-148280644	A	intergenic_variant	MODIFIER	-	-	-	-	-	-	-	-	-	-	-	-	-	-	-	-	-	-	-	-	-	-	-	-
1_148280648_C/A	1:148280648-148280648	A	intergenic_variant	MODIFIER	-	-	-	-	-	-	-	-	-	-	-	-	-	-	-	-	-	-	-	-	-	-	-	-
1_148280676_T/C	1:148280676-148280676	C	intergenic_variant	MODIFIER	-	-	-	-	-	-	-	-	-	-	-	-	-	-	-	-	-	-	-	-	-	-	-	-
1_150125603_G/A	1:150125603-150125603	A	intergenic_variant	MODIFIER	-	-	-	-	-	-	-	-	-	-	-	-	-	-	-	-	-	-	-	-	-	-	-	-
1_150125629_G/C	1:150125629-150125629	C	intergenic_variant	MODIFIER	-	-	-	-	-	-	-	-	-	-	-	-	-	-	-	-	-	-	-	-	-	-	-	-
1_150185660_G/A	1:150185660-150185660	A	intergenic_variant	MODIFIER	-	-	-	-	-	-	-	-	-	-	-	-	-	-	-	-	-	-	-	-	-	-	-	-
1_151270_G/T	1:151270-151270	T	intergenic_variant	MODIFIER	-	-	-	-	-	-	-	-	-	-	-	-	-	-	-	-	-	-	-	-	-	-	-	-
1_151271_A/G	1:151271-151271	G	intergenic_variant	MODIFIER	-	-	-	-	-	-	-	-	-	-	-	-	-	-	-	-	-	-	-	-	-	-	-	-
1_151276_C/G	1:151276-151276	G	intergenic_variant	MODIFIER	-	-	-	-	-	-	-	-	-	-	-	-	-	-	-	-	-	-	-	-	-	-	-	-
1_151280_T/C	1:151280-151280	C	intergenic_variant	MODIFIER	-	-	-	-	-	-	-	-	-	-	-	-	-	-	-	-	-	-	-	-	-	-	-	-
1_151291_C/T	1:151291-151291	T	intergenic_variant	MODIFIER	-	-	-	-	-	-	-	-	-	-	-	-	-	-	-	-	-	-	-	-	-	-	-	-
1_151292_C/G	1:151292-151292	G	intergenic_variant	MODIFIER	-	-	-	-	-	-	-	-	-	-	-	-	-	-	-	-	-	-	-	-	-	-	-	-
1_15130609_C/T	1:15130609-15130609	T	downstream_gene_variant	MODIFIER	ABCD2	ENSGALG00000007142	Transcript	ENSGALT00000019539	protein_coding	-	-	-	-	-	-	-	-	-	-	3714	1	EntrezGene	-	-	-	-	-	-
1_15130637_A/G	1:15130637-15130637	G	downstream_gene_variant	MODIFIER	ABCD2	ENSGALG00000007142	Transcript	ENSGALT00000019539	protein_coding	-	-	-	-	-	-	-	-	-	-	3742	1	EntrezGene	-	-	-	-	-	-
1_151824951_G/A	1:151824951-151824951	A	intergenic_variant	MODIFIER	-	-	-	-	-	-	-	-	-	-	-	-	-	-	-	-	-	-	-	-	-	-	-	-
1_15184665_G/T	1:15184665-15184665	T	intron_variant	MODIFIER	KIF21A	ENSGALG00000007098	Transcript	ENSGALT00000011493	protein_coding	-	5/34	-	-	-	-	-	-	-	-	-	1	HGNC	HGNC:19349	-	-	-	-	-
1_15184668_T/G	1:15184668-15184668	G	intron_variant	MODIFIER	KIF21A	ENSGALG00000007098	Transcript	ENSGALT00000011493	protein_coding	-	5/34	-	-	-	-	-	-	-	-	-	1	HGNC	HGNC:19349	-	-	-	-	-
1_15184669_A/T	1:15184669-15184669	T	intron_variant	MODIFIER	KIF21A	ENSGALG00000007098	Transcript	ENSGALT00000011493	protein_coding	-	5/34	-	-	-	-	-	-	-	-	-	1	HGNC	HGNC:19349	-	-	-	-	-
1_152743282_C/G	1:152743282-152743282	G	intergenic_variant	MODIFIER	-	-	-	-	-	-	-	-	-	-	-	-	-	-	-	-	-	-	-	-	-	-	-	-
1_15276440_G/T	1:15276440-15276440	T	intron_variant	MODIFIER	-	ENSGALG00000007043	Transcript	ENSGALT00000011411	protein_coding	-	19/22	-	-	-	-	-	-	-	-	-	1	-	-	-	-	-	-	-
1_15276442_G/A	1:15276442-15276442	A	intron_variant	MODIFIER	-	ENSGALG00000007043	Transcript	ENSGALT00000011411	protein_coding	-	19/22	-	-	-	-	-	-	-	-	-	1	-	-	-	-	-	-	-
1_15276444_A/T	1:15276444-15276444	T	intron_variant	MODIFIER	-	ENSGALG00000007043	Transcript	ENSGALT00000011411	protein_coding	-	19/22	-	-	-	-	-	-	-	-	-	1	-	-	-	-	-	-	-
1_15276446_G/T	1:15276446-15276446	T	intron_variant	MODIFIER	-	ENSGALG00000007043	Transcript	ENSGALT00000011411	protein_coding	-	19/22	-	-	-	-	-	-	-	-	-	1	-	-	-	-	-	-	-
1_15276447_C/A	1:15276447-15276447	A	intron_variant	MODIFIER	-	ENSGALG00000007043	Transcript	ENSGALT00000011411	protein_coding	-	19/22	-	-	-	-	-	-	-	-	-	1	-	-	-	-	-	-	-
1_15276458_G/T	1:15276458-15276458	T	intron_variant	MODIFIER	-	ENSGALG00000007043	Transcript	ENSGALT00000011411	protein_coding	-	19/22	-	-	-	-	-	-	-	-	-	1	-	-	-	-	-	-	-
1_15276461_T/C	1:15276461-15276461	C	intron_variant	MODIFIER	-	ENSGALG00000007043	Transcript	ENSGALT00000011411	protein_coding	-	19/22	-	-	-	-	-	-	-	-	-	1	-	-	-	-	-	-	-
1_15276463_A/G	1:15276463-15276463	G	intron_variant	MODIFIER	-	ENSGALG00000007043	Transcript	ENSGALT00000011411	protein_coding	-	19/22	-	-	-	-	-	-	-	-	-	1	-	-	-	-	-	-	-
1_15276476_T/C	1:15276476-15276476	C	intron_variant	MODIFIER	-	ENSGALG00000007043	Transcript	ENSGALT00000011411	protein_coding	-	19/22	-	-	-	-	-	-	-	-	-	1	-	-	-	-	-	-	-
1_15276478_T/G	1:15276478-15276478	G	intron_variant	MODIFIER	-	ENSGALG00000007043	Transcript	ENSGALT00000011411	protein_coding	-	19/22	-	-	-	-	-	-	-	-	-	1	-	-	-	-	-	-	-
1_153191885_G/T	1:153191885-153191885	T	intergenic_variant	MODIFIER	-	-	-	-	-	-	-	-	-	-	-	-	-	-	-	-	-	-	-	-	-	-	-	-
1_153233937_G/A	1:153233937-153233937	A	intron_variant	MODIFIER	SLAIN1	ENSGALG00000016913	Transcript	ENSGALT00000027341	protein_coding	-	2/6	-	-	-	-	-	-	-	-	-	-1	HGNC	HGNC:26387	-	-	-	-	-
1_153233937_G/A	1:153233937-153233937	A	intron_variant	MODIFIER	SLAIN1	ENSGALG00000016913	Transcript	ENSGALT00000027339	protein_coding	-	2/7	-	-	-	-	-	-	-	-	-	-1	HGNC	HGNC:26387	-	-	-	-	-
1_153421911_T/C	1:153421911-153421911	C	intergenic_variant	MODIFIER	-	-	-	-	-	-	-	-	-	-	-	-	-	-	-	-	-	-	-	-	-	-	-	-
1_153421945_C/T	1:153421945-153421945	T	intergenic_variant	MODIFIER	-	-	-	-	-	-	-	-	-	-	-	-	-	-	-	-	-	-	-	-	-	-	-	-
1_153488042_G/A	1:153488042-153488042	A	intron_variant	MODIFIER	MYCBP2	ENSGALG00000016915	Transcript	ENSGALT00000027346	protein_coding	-	12/78	-	-	-	-	-	-	-	-	-	1	HGNC	HGNC:23386	-	-	-	-	-
1_153488045_A/G	1:153488045-153488045	G	intron_variant	MODIFIER	MYCBP2	ENSGALG00000016915	Transcript	ENSGALT00000027346	protein_coding	-	12/78	-	-	-	-	-	-	-	-	-	1	HGNC	HGNC:23386	-	-	-	-	-
1_153488052_G/A	1:153488052-153488052	A	intron_variant	MODIFIER	MYCBP2	ENSGALG00000016915	Transcript	ENSGALT00000027346	protein_coding	-	12/78	-	-	-	-	-	-	-	-	-	1	HGNC	HGNC:23386	-	-	-	-	-
1_153488079_C/T	1:153488079-153488079	T	intron_variant	MODIFIER	MYCBP2	ENSGALG00000016915	Transcript	ENSGALT00000027346	protein_coding	-	12/78	-	-	-	-	-	-	-	-	-	1	HGNC	HGNC:23386	-	-	-	-	-
1_153488083_T/G	1:153488083-153488083	G	intron_variant	MODIFIER	MYCBP2	ENSGALG00000016915	Transcript	ENSGALT00000027346	protein_coding	-	12/78	-	-	-	-	-	-	-	-	-	1	HGNC	HGNC:23386	-	-	-	-	-
1_153488084_A/G	1:153488084-153488084	G	intron_variant	MODIFIER	MYCBP2	ENSGALG00000016915	Transcript	ENSGALT00000027346	protein_coding	-	12/78	-	-	-	-	-	-	-	-	-	1	HGNC	HGNC:23386	-	-	-	-	-
1_153920917_A/G	1:153920917-153920917	G	intergenic_variant	MODIFIER	-	-	-	-	-	-	-	-	-	-	-	-	-	-	-	-	-	-	-	-	-	-	-	-
1_154421780_A/T	1:154421780-154421780	T	intergenic_variant	MODIFIER	-	-	-	-	-	-	-	-	-	-	-	-	-	-	-	-	-	-	-	-	-	-	-	-
1_154421789_T/G	1:154421789-154421789	G	intergenic_variant	MODIFIER	-	-	-	-	-	-	-	-	-	-	-	-	-	-	-	-	-	-	-	-	-	-	-	-
1_154421792_T/C	1:154421792-154421792	C	intergenic_variant	MODIFIER	-	-	-	-	-	-	-	-	-	-	-	-	-	-	-	-	-	-	-	-	-	-	-	-
1_154421796_A/G	1:154421796-154421796	G	intergenic_variant	MODIFIER	-	-	-	-	-	-	-	-	-	-	-	-	-	-	-	-	-	-	-	-	-	-	-	-
1_154421801_A/G	1:154421801-154421801	G	intergenic_variant	MODIFIER	-	-	-	-	-	-	-	-	-	-	-	-	-	-	-	-	-	-	-	-	-	-	-	-
1_154421806_C/T	1:154421806-154421806	T	intergenic_variant	MODIFIER	-	-	-	-	-	-	-	-	-	-	-	-	-	-	-	-	-	-	-	-	-	-	-	-
1_154421815_C/A	1:154421815-154421815	A	intergenic_variant	MODIFIER	-	-	-	-	-	-	-	-	-	-	-	-	-	-	-	-	-	-	-	-	-	-	-	-
1_154421816_A/C	1:154421816-154421816	C	intergenic_variant	MODIFIER	-	-	-	-	-	-	-	-	-	-	-	-	-	-	-	-	-	-	-	-	-	-	-	-
1_154421818_T/G	1:154421818-154421818	G	intergenic_variant	MODIFIER	-	-	-	-	-	-	-	-	-	-	-	-	-	-	-	-	-	-	-	-	-	-	-	-
1_154421819_G/C	1:154421819-154421819	C	intergenic_variant	MODIFIER	-	-	-	-	-	-	-	-	-	-	-	-	-	-	-	-	-	-	-	-	-	-	-	-
1_154421820_C/A	1:154421820-154421820	A	intergenic_variant	MODIFIER	-	-	-	-	-	-	-	-	-	-	-	-	-	-	-	-	-	-	-	-	-	-	-	-
1_154639098_T/C	1:154639098-154639098	C	intergenic_variant	MODIFIER	-	-	-	-	-	-	-	-	-	-	-	-	-	-	-	-	-	-	-	-	-	-	-	-
1_155254280_A/G	1:155254280-155254280	G	downstream_gene_variant	MODIFIER	KLF5	ENSGALG00000016927	Transcript	ENSGALT00000027364	protein_coding	-	-	-	-	-	-	-	-	-	-	2885	-1	HGNC	HGNC:6349	-	-	-	-	-
1_15532569_C/A	1:15532569-15532569	A	downstream_gene_variant	MODIFIER	TRMU	ENSGALG00000004208	Transcript	ENSGALT00000006694	protein_coding	-	-	-	-	-	-	-	-	-	-	232	1	EntrezGene	-	-	-	-	-	-
1_15532604_C/T	1:15532604-15532604	T	downstream_gene_variant	MODIFIER	TRMU	ENSGALG00000004208	Transcript	ENSGALT00000006694	protein_coding	-	-	-	-	-	-	-	-	-	-	267	1	EntrezGene	-	-	-	-	-	-
1_15567353_T/C	1:15567353-15567353	C	intron_variant	MODIFIER	CELSR1	ENSGALG00000013399	Transcript	ENSGALT00000021853	protein_coding	-	19/34	-	-	-	-	-	-	-	-	-	-1	HGNC	HGNC:1850	-	-	-	-	-
1_15567364_C/T	1:15567364-15567364	T	intron_variant	MODIFIER	CELSR1	ENSGALG00000013399	Transcript	ENSGALT00000021853	protein_coding	-	19/34	-	-	-	-	-	-	-	-	-	-1	HGNC	HGNC:1850	-	-	-	-	-
1_15692241_G/C	1:15692241-15692241	C	intron_variant	MODIFIER	CELSR1	ENSGALG00000013399	Transcript	ENSGALT00000021853	protein_coding	-	1/34	-	-	-	-	-	-	-	-	-	-1	HGNC	HGNC:1850	-	-	-	-	-
1_15732_G/A	1:15732-15732	A	3_prime_UTR_variant	MODIFIER	-	ENSGALG00000009771	Transcript	ENSGALT00000015891	protein_coding	6/6	-	-	-	1469	-	-	-	-	-	-	1	-	-	-	-	-	-	-
1_157482395_G/C	1:157482395-157482395	C	intergenic_variant	MODIFIER	-	-	-	-	-	-	-	-	-	-	-	-	-	-	-	-	-	-	-	-	-	-	-	-
1_157482431_G/A	1:157482431-157482431	A	intergenic_variant	MODIFIER	-	-	-	-	-	-	-	-	-	-	-	-	-	-	-	-	-	-	-	-	-	-	-	-
1_15759_C/T	1:15759-15759	T	3_prime_UTR_variant	MODIFIER	-	ENSGALG00000009771	Transcript	ENSGALT00000015891	protein_coding	6/6	-	-	-	1496	-	-	-	-	-	-	1	-	-	-	-	-	-	-
1_15766839_C/T	1:15766839-15766839	T	intron_variant	MODIFIER	GRAMD4	ENSGALG00000013182	Transcript	ENSGALT00000021535	protein_coding	-	2/19	-	-	-	-	-	-	-	-	-	1	HGNC	HGNC:29113	-	-	-	-	-
1_15773_G/T	1:15773-15773	T	3_prime_UTR_variant	MODIFIER	-	ENSGALG00000009771	Transcript	ENSGALT00000015891	protein_coding	6/6	-	-	-	1510	-	-	-	-	-	-	1	-	-	-	-	-	-	-
1_15780_C/T	1:15780-15780	T	3_prime_UTR_variant	MODIFIER	-	ENSGALG00000009771	Transcript	ENSGALT00000015891	protein_coding	6/6	-	-	-	1517	-	-	-	-	-	-	1	-	-	-	-	-	-	-
1_158497254_C/T	1:158497254-158497254	T	intergenic_variant	MODIFIER	-	-	-	-	-	-	-	-	-	-	-	-	-	-	-	-	-	-	-	-	-	-	-	-
1_15869568_C/T	1:15869568-15869568	T	intergenic_variant	MODIFIER	-	-	-	-	-	-	-	-	-	-	-	-	-	-	-	-	-	-	-	-	-	-	-	-
1_15869569_C/T	1:15869569-15869569	T	intergenic_variant	MODIFIER	-	-	-	-	-	-	-	-	-	-	-	-	-	-	-	-	-	-	-	-	-	-	-	-
1_15869570_A/G	1:15869570-15869570	G	intergenic_variant	MODIFIER	-	-	-	-	-	-	-	-	-	-	-	-	-	-	-	-	-	-	-	-	-	-	-	-
1_15869576_T/C	1:15869576-15869576	C	intergenic_variant	MODIFIER	-	-	-	-	-	-	-	-	-	-	-	-	-	-	-	-	-	-	-	-	-	-	-	-
1_159308907_A/G	1:159308907-159308907	G	intergenic_variant	MODIFIER	-	-	-	-	-	-	-	-	-	-	-	-	-	-	-	-	-	-	-	-	-	-	-	-
1_160078082_G/A	1:160078082-160078082	A	intergenic_variant	MODIFIER	-	-	-	-	-	-	-	-	-	-	-	-	-	-	-	-	-	-	-	-	-	-	-	-
1_161296015_T/A	1:161296015-161296015	A	intergenic_variant	MODIFIER	-	-	-	-	-	-	-	-	-	-	-	-	-	-	-	-	-	-	-	-	-	-	-	-
1_16176958_T/C	1:16176958-16176958	C	intergenic_variant	MODIFIER	-	-	-	-	-	-	-	-	-	-	-	-	-	-	-	-	-	-	-	-	-	-	-	-
1_16176963_T/A	1:16176963-16176963	A	intergenic_variant	MODIFIER	-	-	-	-	-	-	-	-	-	-	-	-	-	-	-	-	-	-	-	-	-	-	-	-
1_162142619_G/A	1:162142619-162142619	A	intergenic_variant	MODIFIER	-	-	-	-	-	-	-	-	-	-	-	-	-	-	-	-	-	-	-	-	-	-	-	-
1_162142622_G/C	1:162142622-162142622	C	intergenic_variant	MODIFIER	-	-	-	-	-	-	-	-	-	-	-	-	-	-	-	-	-	-	-	-	-	-	-	-
1_162142626_G/A	1:162142626-162142626	A	intergenic_variant	MODIFIER	-	-	-	-	-	-	-	-	-	-	-	-	-	-	-	-	-	-	-	-	-	-	-	-
1_162142636_C/T	1:162142636-162142636	T	intergenic_variant	MODIFIER	-	-	-	-	-	-	-	-	-	-	-	-	-	-	-	-	-	-	-	-	-	-	-	-
1_162142639_G/T	1:162142639-162142639	T	intergenic_variant	MODIFIER	-	-	-	-	-	-	-	-	-	-	-	-	-	-	-	-	-	-	-	-	-	-	-	-
1_162142644_G/C	1:162142644-162142644	C	intergenic_variant	MODIFIER	-	-	-	-	-	-	-	-	-	-	-	-	-	-	-	-	-	-	-	-	-	-	-	-
1_162142647_A/G	1:162142647-162142647	G	intergenic_variant	MODIFIER	-	-	-	-	-	-	-	-	-	-	-	-	-	-	-	-	-	-	-	-	-	-	-	-
1_1638149_C/T	1:1638149-1638149	T	intron_variant	MODIFIER	EXOC4	ENSGALG00000008477	Transcript	ENSGALT00000013814	protein_coding	-	9/17	-	-	-	-	-	-	-	-	-	-1	EntrezGene	-	-	-	-	-	-
1_1638149_C/T	1:1638149-1638149	T	upstream_gene_variant	MODIFIER	-	ENSGALG00000028729	Transcript	ENSGALT00000023498	protein_coding	-	-	-	-	-	-	-	-	-	-	1445	1	-	-	-	-	-	-	-
1_1638149_C/T	1:1638149-1638149	T	intron_variant	MODIFIER	EXOC4	ENSGALG00000008477	Transcript	ENSGALT00000013813	protein_coding	-	9/17	-	-	-	-	-	-	-	-	-	-1	EntrezGene	-	-	-	-	-	-
1_164212883_A/G	1:164212883-164212883	G	intergenic_variant	MODIFIER	-	-	-	-	-	-	-	-	-	-	-	-	-	-	-	-	-	-	-	-	-	-	-	-
1_164212898_T/G	1:164212898-164212898	G	intergenic_variant	MODIFIER	-	-	-	-	-	-	-	-	-	-	-	-	-	-	-	-	-	-	-	-	-	-	-	-
1_164212903_T/A	1:164212903-164212903	A	intergenic_variant	MODIFIER	-	-	-	-	-	-	-	-	-	-	-	-	-	-	-	-	-	-	-	-	-	-	-	-
1_164504611_G/A	1:164504611-164504611	A	intergenic_variant	MODIFIER	-	-	-	-	-	-	-	-	-	-	-	-	-	-	-	-	-	-	-	-	-	-	-	-
1_164504616_C/T	1:164504616-164504616	T	intergenic_variant	MODIFIER	-	-	-	-	-	-	-	-	-	-	-	-	-	-	-	-	-	-	-	-	-	-	-	-
1_164849104_C/T	1:164849104-164849104	T	intergenic_variant	MODIFIER	-	-	-	-	-	-	-	-	-	-	-	-	-	-	-	-	-	-	-	-	-	-	-	-
1_164849111_G/A	1:164849111-164849111	A	intergenic_variant	MODIFIER	-	-	-	-	-	-	-	-	-	-	-	-	-	-	-	-	-	-	-	-	-	-	-	-
1_164849155_G/C	1:164849155-164849155	C	intergenic_variant	MODIFIER	-	-	-	-	-	-	-	-	-	-	-	-	-	-	-	-	-	-	-	-	-	-	-	-
1_164849156_G/T	1:164849156-164849156	T	intergenic_variant	MODIFIER	-	-	-	-	-	-	-	-	-	-	-	-	-	-	-	-	-	-	-	-	-	-	-	-
1_164849157_T/G	1:164849157-164849157	G	intergenic_variant	MODIFIER	-	-	-	-	-	-	-	-	-	-	-	-	-	-	-	-	-	-	-	-	-	-	-	-
1_164886355_C/T	1:164886355-164886355	T	intron_variant	MODIFIER	OLFM4	ENSGALG00000016943	Transcript	ENSGALT00000027385	protein_coding	-	3/5	-	-	-	-	-	-	-	-	-	-1	EntrezGene	-	-	-	-	-	-
1_166824204_G/T	1:166824204-166824204	T	intergenic_variant	MODIFIER	-	-	-	-	-	-	-	-	-	-	-	-	-	-	-	-	-	-	-	-	-	-	-	-
1_166824208_G/T	1:166824208-166824208	T	intergenic_variant	MODIFIER	-	-	-	-	-	-	-	-	-	-	-	-	-	-	-	-	-	-	-	-	-	-	-	-
1_166824217_G/C	1:166824217-166824217	C	intergenic_variant	MODIFIER	-	-	-	-	-	-	-	-	-	-	-	-	-	-	-	-	-	-	-	-	-	-	-	-
1_166824219_G/T	1:166824219-166824219	T	intergenic_variant	MODIFIER	-	-	-	-	-	-	-	-	-	-	-	-	-	-	-	-	-	-	-	-	-	-	-	-
1_166824221_G/A	1:166824221-166824221	A	intergenic_variant	MODIFIER	-	-	-	-	-	-	-	-	-	-	-	-	-	-	-	-	-	-	-	-	-	-	-	-
1_166824222_T/G	1:166824222-166824222	G	intergenic_variant	MODIFIER	-	-	-	-	-	-	-	-	-	-	-	-	-	-	-	-	-	-	-	-	-	-	-	-
1_166824224_A/T	1:166824224-166824224	T	intergenic_variant	MODIFIER	-	-	-	-	-	-	-	-	-	-	-	-	-	-	-	-	-	-	-	-	-	-	-	-
1_166824226_G/A	1:166824226-166824226	A	intergenic_variant	MODIFIER	-	-	-	-	-	-	-	-	-	-	-	-	-	-	-	-	-	-	-	-	-	-	-	-
1_166852805_G/A	1:166852805-166852805	A	intergenic_variant	MODIFIER	-	-	-	-	-	-	-	-	-	-	-	-	-	-	-	-	-	-	-	-	-	-	-	-
1_166883778_C/G	1:166883778-166883778	G	intergenic_variant	MODIFIER	-	-	-	-	-	-	-	-	-	-	-	-	-	-	-	-	-	-	-	-	-	-	-	-
1_166883779_A/C	1:166883779-166883779	C	intergenic_variant	MODIFIER	-	-	-	-	-	-	-	-	-	-	-	-	-	-	-	-	-	-	-	-	-	-	-	-
1_166883780_C/A	1:166883780-166883780	A	intergenic_variant	MODIFIER	-	-	-	-	-	-	-	-	-	-	-	-	-	-	-	-	-	-	-	-	-	-	-	-
1_166883781_A/C	1:166883781-166883781	C	intergenic_variant	MODIFIER	-	-	-	-	-	-	-	-	-	-	-	-	-	-	-	-	-	-	-	-	-	-	-	-
1_166883782_C/A	1:166883782-166883782	A	intergenic_variant	MODIFIER	-	-	-	-	-	-	-	-	-	-	-	-	-	-	-	-	-	-	-	-	-	-	-	-
1_167058098_T/C	1:167058098-167058098	C	downstream_gene_variant	MODIFIER	SNORA31	ENSGALG00000017810	Transcript	ENSGALT00000028517	snoRNA	-	-	-	-	-	-	-	-	-	-	4570	-1	RFAM	-	-	-	-	-	-
1_167058098_T/C	1:167058098-167058098	C	downstream_gene_variant	MODIFIER	TPT1	ENSGALG00000028872	Transcript	ENSGALT00000044027	protein_coding	-	-	-	-	-	-	-	-	-	-	322	-1	EntrezGene	-	-	-	-	-	-
1_167058098_T/C	1:167058098-167058098	C	downstream_gene_variant	MODIFIER	SNORA31	ENSGALG00000025639	Transcript	ENSGALT00000042552	snoRNA	-	-	-	-	-	-	-	-	-	-	3655	-1	RFAM	-	-	-	-	-	-
1_167058098_T/C	1:167058098-167058098	C	downstream_gene_variant	MODIFIER	GTF2F2	ENSGALG00000016974	Transcript	ENSGALT00000027426	protein_coding	-	-	-	-	-	-	-	-	-	-	419	1	HGNC	HGNC:4653	-	-	-	-	-
1_167060597_G/C	1:167060597-167060597	C	downstream_gene_variant	MODIFIER	SNORA31	ENSGALG00000017810	Transcript	ENSGALT00000028517	snoRNA	-	-	-	-	-	-	-	-	-	-	2071	-1	RFAM	-	-	-	-	-	-
1_167060597_G/C	1:167060597-167060597	C	3_prime_UTR_variant	MODIFIER	TPT1	ENSGALG00000028872	Transcript	ENSGALT00000044027	protein_coding	6/6	-	-	-	2915	-	-	-	-	-	-	-1	EntrezGene	-	-	-	-	-	-
1_167060597_G/C	1:167060597-167060597	C	downstream_gene_variant	MODIFIER	SNORA31	ENSGALG00000025639	Transcript	ENSGALT00000042552	snoRNA	-	-	-	-	-	-	-	-	-	-	1156	-1	RFAM	-	-	-	-	-	-
1_167060597_G/C	1:167060597-167060597	C	downstream_gene_variant	MODIFIER	GTF2F2	ENSGALG00000016974	Transcript	ENSGALT00000027426	protein_coding	-	-	-	-	-	-	-	-	-	-	2918	1	HGNC	HGNC:4653	-	-	-	-	-
1_167202438_T/C	1:167202438-167202438	C	intron_variant	MODIFIER	SIAH3	ENSGALG00000026849	Transcript	ENSGALT00000045830	protein_coding	-	1/1	-	-	-	-	-	-	-	-	-	-1	HGNC	HGNC:30553	-	-	-	-	-
1_167202439_G/T	1:167202439-167202439	T	intron_variant	MODIFIER	SIAH3	ENSGALG00000026849	Transcript	ENSGALT00000045830	protein_coding	-	1/1	-	-	-	-	-	-	-	-	-	-1	HGNC	HGNC:30553	-	-	-	-	-
1_167202440_T/G	1:167202440-167202440	G	intron_variant	MODIFIER	SIAH3	ENSGALG00000026849	Transcript	ENSGALT00000045830	protein_coding	-	1/1	-	-	-	-	-	-	-	-	-	-1	HGNC	HGNC:30553	-	-	-	-	-
1_167202441_G/T	1:167202441-167202441	T	intron_variant	MODIFIER	SIAH3	ENSGALG00000026849	Transcript	ENSGALT00000045830	protein_coding	-	1/1	-	-	-	-	-	-	-	-	-	-1	HGNC	HGNC:30553	-	-	-	-	-
1_167202442_A/G	1:167202442-167202442	G	intron_variant	MODIFIER	SIAH3	ENSGALG00000026849	Transcript	ENSGALT00000045830	protein_coding	-	1/1	-	-	-	-	-	-	-	-	-	-1	HGNC	HGNC:30553	-	-	-	-	-
1_167202443_G/A	1:167202443-167202443	A	intron_variant	MODIFIER	SIAH3	ENSGALG00000026849	Transcript	ENSGALT00000045830	protein_coding	-	1/1	-	-	-	-	-	-	-	-	-	-1	HGNC	HGNC:30553	-	-	-	-	-
1_167202444_C/G	1:167202444-167202444	G	intron_variant	MODIFIER	SIAH3	ENSGALG00000026849	Transcript	ENSGALT00000045830	protein_coding	-	1/1	-	-	-	-	-	-	-	-	-	-1	HGNC	HGNC:30553	-	-	-	-	-
1_167202445_A/C	1:167202445-167202445	C	intron_variant	MODIFIER	SIAH3	ENSGALG00000026849	Transcript	ENSGALT00000045830	protein_coding	-	1/1	-	-	-	-	-	-	-	-	-	-1	HGNC	HGNC:30553	-	-	-	-	-
1_167202446_T/A	1:167202446-167202446	A	intron_variant	MODIFIER	SIAH3	ENSGALG00000026849	Transcript	ENSGALT00000045830	protein_coding	-	1/1	-	-	-	-	-	-	-	-	-	-1	HGNC	HGNC:30553	-	-	-	-	-
1_167202447_G/T	1:167202447-167202447	T	intron_variant	MODIFIER	SIAH3	ENSGALG00000026849	Transcript	ENSGALT00000045830	protein_coding	-	1/1	-	-	-	-	-	-	-	-	-	-1	HGNC	HGNC:30553	-	-	-	-	-
1_167202448_C/G	1:167202448-167202448	G	intron_variant	MODIFIER	SIAH3	ENSGALG00000026849	Transcript	ENSGALT00000045830	protein_coding	-	1/1	-	-	-	-	-	-	-	-	-	-1	HGNC	HGNC:30553	-	-	-	-	-
1_167202449_A/C	1:167202449-167202449	C	intron_variant	MODIFIER	SIAH3	ENSGALG00000026849	Transcript	ENSGALT00000045830	protein_coding	-	1/1	-	-	-	-	-	-	-	-	-	-1	HGNC	HGNC:30553	-	-	-	-	-
1_167202451_G/A	1:167202451-167202451	A	intron_variant	MODIFIER	SIAH3	ENSGALG00000026849	Transcript	ENSGALT00000045830	protein_coding	-	1/1	-	-	-	-	-	-	-	-	-	-1	HGNC	HGNC:30553	-	-	-	-	-
1_167202453_A/G	1:167202453-167202453	G	intron_variant	MODIFIER	SIAH3	ENSGALG00000026849	Transcript	ENSGALT00000045830	protein_coding	-	1/1	-	-	-	-	-	-	-	-	-	-1	HGNC	HGNC:30553	-	-	-	-	-
1_167202454_G/A	1:167202454-167202454	A	intron_variant	MODIFIER	SIAH3	ENSGALG00000026849	Transcript	ENSGALT00000045830	protein_coding	-	1/1	-	-	-	-	-	-	-	-	-	-1	HGNC	HGNC:30553	-	-	-	-	-
1_167401380_G/A	1:167401380-167401380	A	downstream_gene_variant	MODIFIER	LRRC63	ENSGALG00000027689	Transcript	ENSGALT00000044947	protein_coding	-	-	-	-	-	-	-	-	-	-	2685	1	HGNC	HGNC:34296	-	-	-	-	-
1_167963174_A/T	1:167963174-167963174	T	upstream_gene_variant	MODIFIER	SUCLA2	ENSGALG00000016993	Transcript	ENSGALT00000027453	protein_coding	-	-	-	-	-	-	-	-	-	-	464	-1	Uniprot_gn	-	-	-	-	-	-
1_167963175_A/G	1:167963175-167963175	G	upstream_gene_variant	MODIFIER	SUCLA2	ENSGALG00000016993	Transcript	ENSGALT00000027453	protein_coding	-	-	-	-	-	-	-	-	-	-	465	-1	Uniprot_gn	-	-	-	-	-	-
1_169155446_G/T	1:169155446-169155446	T	intergenic_variant	MODIFIER	-	-	-	-	-	-	-	-	-	-	-	-	-	-	-	-	-	-	-	-	-	-	-	-
1_169155447_G/A	1:169155447-169155447	A	intergenic_variant	MODIFIER	-	-	-	-	-	-	-	-	-	-	-	-	-	-	-	-	-	-	-	-	-	-	-	-
1_169155449_G/C	1:169155449-169155449	C	intergenic_variant	MODIFIER	-	-	-	-	-	-	-	-	-	-	-	-	-	-	-	-	-	-	-	-	-	-	-	-
1_169155450_C/G	1:169155450-169155450	G	intergenic_variant	MODIFIER	-	-	-	-	-	-	-	-	-	-	-	-	-	-	-	-	-	-	-	-	-	-	-	-
1_169155451_A/G	1:169155451-169155451	G	intergenic_variant	MODIFIER	-	-	-	-	-	-	-	-	-	-	-	-	-	-	-	-	-	-	-	-	-	-	-	-
1_169155453_T/G	1:169155453-169155453	G	intergenic_variant	MODIFIER	-	-	-	-	-	-	-	-	-	-	-	-	-	-	-	-	-	-	-	-	-	-	-	-
1_169155454_A/C	1:169155454-169155454	C	intergenic_variant	MODIFIER	-	-	-	-	-	-	-	-	-	-	-	-	-	-	-	-	-	-	-	-	-	-	-	-
1_169155458_A/C	1:169155458-169155458	C	intergenic_variant	MODIFIER	-	-	-	-	-	-	-	-	-	-	-	-	-	-	-	-	-	-	-	-	-	-	-	-
1_169155473_G/A	1:169155473-169155473	A	intergenic_variant	MODIFIER	-	-	-	-	-	-	-	-	-	-	-	-	-	-	-	-	-	-	-	-	-	-	-	-
1_169183190_C/T	1:169183190-169183190	T	intergenic_variant	MODIFIER	-	-	-	-	-	-	-	-	-	-	-	-	-	-	-	-	-	-	-	-	-	-	-	-
1_169183191_A/G	1:169183191-169183191	G	intergenic_variant	MODIFIER	-	-	-	-	-	-	-	-	-	-	-	-	-	-	-	-	-	-	-	-	-	-	-	-
1_169183193_C/T	1:169183193-169183193	T	intergenic_variant	MODIFIER	-	-	-	-	-	-	-	-	-	-	-	-	-	-	-	-	-	-	-	-	-	-	-	-
1_169183194_A/G	1:169183194-169183194	G	intergenic_variant	MODIFIER	-	-	-	-	-	-	-	-	-	-	-	-	-	-	-	-	-	-	-	-	-	-	-	-
1_169183200_C/T	1:169183200-169183200	T	intergenic_variant	MODIFIER	-	-	-	-	-	-	-	-	-	-	-	-	-	-	-	-	-	-	-	-	-	-	-	-
1_169183217_C/T	1:169183217-169183217	T	intergenic_variant	MODIFIER	-	-	-	-	-	-	-	-	-	-	-	-	-	-	-	-	-	-	-	-	-	-	-	-
1_169183218_T/G	1:169183218-169183218	G	intergenic_variant	MODIFIER	-	-	-	-	-	-	-	-	-	-	-	-	-	-	-	-	-	-	-	-	-	-	-	-
1_169183221_A/G	1:169183221-169183221	G	intergenic_variant	MODIFIER	-	-	-	-	-	-	-	-	-	-	-	-	-	-	-	-	-	-	-	-	-	-	-	-
1_169183222_A/C	1:169183222-169183222	C	intergenic_variant	MODIFIER	-	-	-	-	-	-	-	-	-	-	-	-	-	-	-	-	-	-	-	-	-	-	-	-
1_169183277_C/T	1:169183277-169183277	T	intergenic_variant	MODIFIER	-	-	-	-	-	-	-	-	-	-	-	-	-	-	-	-	-	-	-	-	-	-	-	-
1_169183278_A/G	1:169183278-169183278	G	intergenic_variant	MODIFIER	-	-	-	-	-	-	-	-	-	-	-	-	-	-	-	-	-	-	-	-	-	-	-	-
1_169183279_C/T	1:169183279-169183279	T	intergenic_variant	MODIFIER	-	-	-	-	-	-	-	-	-	-	-	-	-	-	-	-	-	-	-	-	-	-	-	-
1_169183282_A/G	1:169183282-169183282	G	intergenic_variant	MODIFIER	-	-	-	-	-	-	-	-	-	-	-	-	-	-	-	-	-	-	-	-	-	-	-	-
1_169183290_A/G	1:169183290-169183290	G	intergenic_variant	MODIFIER	-	-	-	-	-	-	-	-	-	-	-	-	-	-	-	-	-	-	-	-	-	-	-	-
1_169183296_C/T	1:169183296-169183296	T	intergenic_variant	MODIFIER	-	-	-	-	-	-	-	-	-	-	-	-	-	-	-	-	-	-	-	-	-	-	-	-
1_169183297_C/G	1:169183297-169183297	G	intergenic_variant	MODIFIER	-	-	-	-	-	-	-	-	-	-	-	-	-	-	-	-	-	-	-	-	-	-	-	-
1_169183299_A/C	1:169183299-169183299	C	intergenic_variant	MODIFIER	-	-	-	-	-	-	-	-	-	-	-	-	-	-	-	-	-	-	-	-	-	-	-	-
1_169183303_C/G	1:169183303-169183303	G	intergenic_variant	MODIFIER	-	-	-	-	-	-	-	-	-	-	-	-	-	-	-	-	-	-	-	-	-	-	-	-
1_169183304_T/C	1:169183304-169183304	C	intergenic_variant	MODIFIER	-	-	-	-	-	-	-	-	-	-	-	-	-	-	-	-	-	-	-	-	-	-	-	-
1_169183306_G/C	1:169183306-169183306	C	intergenic_variant	MODIFIER	-	-	-	-	-	-	-	-	-	-	-	-	-	-	-	-	-	-	-	-	-	-	-	-
1_169183548_T/C	1:169183548-169183548	C	intergenic_variant	MODIFIER	-	-	-	-	-	-	-	-	-	-	-	-	-	-	-	-	-	-	-	-	-	-	-	-
1_169183551_T/A	1:169183551-169183551	A	intergenic_variant	MODIFIER	-	-	-	-	-	-	-	-	-	-	-	-	-	-	-	-	-	-	-	-	-	-	-	-
1_169183552_C/T	1:169183552-169183552	T	intergenic_variant	MODIFIER	-	-	-	-	-	-	-	-	-	-	-	-	-	-	-	-	-	-	-	-	-	-	-	-
1_169183554_T/A	1:169183554-169183554	A	intergenic_variant	MODIFIER	-	-	-	-	-	-	-	-	-	-	-	-	-	-	-	-	-	-	-	-	-	-	-	-
1_169183555_C/T	1:169183555-169183555	T	intergenic_variant	MODIFIER	-	-	-	-	-	-	-	-	-	-	-	-	-	-	-	-	-	-	-	-	-	-	-	-
1_169183557_C/G	1:169183557-169183557	G	intergenic_variant	MODIFIER	-	-	-	-	-	-	-	-	-	-	-	-	-	-	-	-	-	-	-	-	-	-	-	-
1_169183590_C/A	1:169183590-169183590	A	intergenic_variant	MODIFIER	-	-	-	-	-	-	-	-	-	-	-	-	-	-	-	-	-	-	-	-	-	-	-	-
1_169183592_A/G	1:169183592-169183592	G	intergenic_variant	MODIFIER	-	-	-	-	-	-	-	-	-	-	-	-	-	-	-	-	-	-	-	-	-	-	-	-
1_169183597_T/G	1:169183597-169183597	G	intergenic_variant	MODIFIER	-	-	-	-	-	-	-	-	-	-	-	-	-	-	-	-	-	-	-	-	-	-	-	-
1_169183599_A/G	1:169183599-169183599	G	intergenic_variant	MODIFIER	-	-	-	-	-	-	-	-	-	-	-	-	-	-	-	-	-	-	-	-	-	-	-	-
1_169183600_C/T	1:169183600-169183600	T	intergenic_variant	MODIFIER	-	-	-	-	-	-	-	-	-	-	-	-	-	-	-	-	-	-	-	-	-	-	-	-
1_169183634_T/C	1:169183634-169183634	C	intergenic_variant	MODIFIER	-	-	-	-	-	-	-	-	-	-	-	-	-	-	-	-	-	-	-	-	-	-	-	-
1_169183640_C/T	1:169183640-169183640	T	intergenic_variant	MODIFIER	-	-	-	-	-	-	-	-	-	-	-	-	-	-	-	-	-	-	-	-	-	-	-	-
1_169183641_A/G	1:169183641-169183641	G	intergenic_variant	MODIFIER	-	-	-	-	-	-	-	-	-	-	-	-	-	-	-	-	-	-	-	-	-	-	-	-
1_169183642_A/T	1:169183642-169183642	T	intergenic_variant	MODIFIER	-	-	-	-	-	-	-	-	-	-	-	-	-	-	-	-	-	-	-	-	-	-	-	-
1_169183651_A/G	1:169183651-169183651	G	intergenic_variant	MODIFIER	-	-	-	-	-	-	-	-	-	-	-	-	-	-	-	-	-	-	-	-	-	-	-	-
1_169183653_C/T	1:169183653-169183653	T	intergenic_variant	MODIFIER	-	-	-	-	-	-	-	-	-	-	-	-	-	-	-	-	-	-	-	-	-	-	-	-
1_169183662_T/C	1:169183662-169183662	C	intergenic_variant	MODIFIER	-	-	-	-	-	-	-	-	-	-	-	-	-	-	-	-	-	-	-	-	-	-	-	-
1_169183677_C/T	1:169183677-169183677	T	intergenic_variant	MODIFIER	-	-	-	-	-	-	-	-	-	-	-	-	-	-	-	-	-	-	-	-	-	-	-	-
1_169767453_C/T	1:169767453-169767453	T	downstream_gene_variant	MODIFIER	-	ENSGALG00000017029	Transcript	ENSGALT00000027514	protein_coding	-	-	-	-	-	-	-	-	-	-	3673	-1	-	-	-	-	-	-	-
1_169767453_C/T	1:169767453-169767453	T	downstream_gene_variant	MODIFIER	THSD1	ENSGALG00000017027	Transcript	ENSGALT00000027511	protein_coding	-	-	-	-	-	-	-	-	-	-	1138	1	HGNC	HGNC:17754	-	-	-	-	-
1_169767453_C/T	1:169767453-169767453	T	upstream_gene_variant	MODIFIER	-	ENSGALG00000028083	Transcript	ENSGALT00000044894	protein_coding	-	-	-	-	-	-	-	-	-	-	1459	-1	-	-	-	-	-	-	-
1_169874894_G/A	1:169874894-169874894	A	upstream_gene_variant	MODIFIER	FKHR	ENSGALG00000017034	Transcript	ENSGALT00000027522	protein_coding	-	-	-	-	-	-	-	-	-	-	2158	1	Uniprot_gn	-	-	-	-	-	-
1_170256755_A/T	1:170256755-170256755	T	intergenic_variant	MODIFIER	-	-	-	-	-	-	-	-	-	-	-	-	-	-	-	-	-	-	-	-	-	-	-	-
1_170256756_A/T	1:170256756-170256756	T	intergenic_variant	MODIFIER	-	-	-	-	-	-	-	-	-	-	-	-	-	-	-	-	-	-	-	-	-	-	-	-
1_170256759_A/G	1:170256759-170256759	G	intergenic_variant	MODIFIER	-	-	-	-	-	-	-	-	-	-	-	-	-	-	-	-	-	-	-	-	-	-	-	-
1_170256760_G/C	1:170256760-170256760	C	intergenic_variant	MODIFIER	-	-	-	-	-	-	-	-	-	-	-	-	-	-	-	-	-	-	-	-	-	-	-	-
1_170256761_T/A	1:170256761-170256761	A	intergenic_variant	MODIFIER	-	-	-	-	-	-	-	-	-	-	-	-	-	-	-	-	-	-	-	-	-	-	-	-
1_170256762_A/T	1:170256762-170256762	T	intergenic_variant	MODIFIER	-	-	-	-	-	-	-	-	-	-	-	-	-	-	-	-	-	-	-	-	-	-	-	-
1_170256763_A/C	1:170256763-170256763	C	intergenic_variant	MODIFIER	-	-	-	-	-	-	-	-	-	-	-	-	-	-	-	-	-	-	-	-	-	-	-	-
1_170256765_T/C	1:170256765-170256765	C	intergenic_variant	MODIFIER	-	-	-	-	-	-	-	-	-	-	-	-	-	-	-	-	-	-	-	-	-	-	-	-
1_170256766_G/A	1:170256766-170256766	A	intergenic_variant	MODIFIER	-	-	-	-	-	-	-	-	-	-	-	-	-	-	-	-	-	-	-	-	-	-	-	-
1_170256767_A/G	1:170256767-170256767	G	intergenic_variant	MODIFIER	-	-	-	-	-	-	-	-	-	-	-	-	-	-	-	-	-	-	-	-	-	-	-	-
1_170256768_G/C	1:170256768-170256768	C	intergenic_variant	MODIFIER	-	-	-	-	-	-	-	-	-	-	-	-	-	-	-	-	-	-	-	-	-	-	-	-
1_170256770_A/T	1:170256770-170256770	T	intergenic_variant	MODIFIER	-	-	-	-	-	-	-	-	-	-	-	-	-	-	-	-	-	-	-	-	-	-	-	-
1_170256861_T/C	1:170256861-170256861	C	intergenic_variant	MODIFIER	-	-	-	-	-	-	-	-	-	-	-	-	-	-	-	-	-	-	-	-	-	-	-	-
1_170489874_G/A	1:170489874-170489874	A	intergenic_variant	MODIFIER	-	-	-	-	-	-	-	-	-	-	-	-	-	-	-	-	-	-	-	-	-	-	-	-
1_170489881_T/C	1:170489881-170489881	C	intergenic_variant	MODIFIER	-	-	-	-	-	-	-	-	-	-	-	-	-	-	-	-	-	-	-	-	-	-	-	-
1_170751053_G/A	1:170751053-170751053	A	missense_variant	MODERATE	FREM2	ENSGALG00000017041	Transcript	ENSGALT00000027534	protein_coding	1/25	-	-	-	278	278	93	P/L	cCg/cTg	-	-	-1	HGNC	HGNC:25396	-	-	-	-	-
1_171047257_G/A	1:171047257-171047257	A	intergenic_variant	MODIFIER	-	-	-	-	-	-	-	-	-	-	-	-	-	-	-	-	-	-	-	-	-	-	-	-
1_171267582_C/G	1:171267582-171267582	G	splice_region_variant,intron_variant	LOW	-	ENSGALG00000022791	Transcript	ENSGALT00000026159	protein_coding	-	2/12	-	-	-	-	-	-	-	-	-	1	-	-	-	-	-	-	-
1_171273582_G/T	1:171273582-171273582	T	upstream_gene_variant	MODIFIER	-	ENSGALG00000016601	Transcript	ENSGALT00000026794	protein_coding	-	-	-	-	-	-	-	-	-	-	167	1	-	-	-	-	-	-	-
1_171273582_G/T	1:171273582-171273582	T	downstream_gene_variant	MODIFIER	-	ENSGALG00000022791	Transcript	ENSGALT00000026159	protein_coding	-	-	-	-	-	-	-	-	-	-	2117	1	-	-	-	-	-	-	-
1_171276644_T/C	1:171276644-171276644	C	intron_variant	MODIFIER	-	ENSGALG00000016601	Transcript	ENSGALT00000026794	protein_coding	-	7/8	-	-	-	-	-	-	-	-	-	1	-	-	-	-	-	-	-
1_17176714_G/T	1:17176714-17176714	T	intron_variant	MODIFIER	FAM19A5	ENSGALG00000023584	Transcript	ENSGALT00000039228	protein_coding	-	2/3	-	-	-	-	-	-	-	-	-	1	HGNC	HGNC:21592	-	-	-	-	-
1_17176741_T/A	1:17176741-17176741	A	intron_variant	MODIFIER	FAM19A5	ENSGALG00000023584	Transcript	ENSGALT00000039228	protein_coding	-	2/3	-	-	-	-	-	-	-	-	-	1	HGNC	HGNC:21592	-	-	-	-	-
1_17176746_T/C	1:17176746-17176746	C	intron_variant	MODIFIER	FAM19A5	ENSGALG00000023584	Transcript	ENSGALT00000039228	protein_coding	-	2/3	-	-	-	-	-	-	-	-	-	1	HGNC	HGNC:21592	-	-	-	-	-
1_17176755_C/G	1:17176755-17176755	G	intron_variant	MODIFIER	FAM19A5	ENSGALG00000023584	Transcript	ENSGALT00000039228	protein_coding	-	2/3	-	-	-	-	-	-	-	-	-	1	HGNC	HGNC:21592	-	-	-	-	-
1_17176761_T/A	1:17176761-17176761	A	intron_variant	MODIFIER	FAM19A5	ENSGALG00000023584	Transcript	ENSGALT00000039228	protein_coding	-	2/3	-	-	-	-	-	-	-	-	-	1	HGNC	HGNC:21592	-	-	-	-	-
1_17176762_A/G	1:17176762-17176762	G	intron_variant	MODIFIER	FAM19A5	ENSGALG00000023584	Transcript	ENSGALT00000039228	protein_coding	-	2/3	-	-	-	-	-	-	-	-	-	1	HGNC	HGNC:21592	-	-	-	-	-
1_173733296_T/C	1:173733296-173733296	C	upstream_gene_variant	MODIFIER	PDS5B	ENSGALG00000017070	Transcript	ENSGALT00000027571	protein_coding	-	-	-	-	-	-	-	-	-	-	2998	-1	EntrezGene	-	-	-	-	-	-
1_173808315_C/A	1:173808315-173808315	A	upstream_gene_variant	MODIFIER	N4BP2L1	ENSGALG00000017072	Transcript	ENSGALT00000027575	protein_coding	-	-	-	-	-	-	-	-	-	-	11	1	HGNC	HGNC:25037	-	-	-	-	-
1_173808316_A/G	1:173808316-173808316	G	upstream_gene_variant	MODIFIER	N4BP2L1	ENSGALG00000017072	Transcript	ENSGALT00000027575	protein_coding	-	-	-	-	-	-	-	-	-	-	10	1	HGNC	HGNC:25037	-	-	-	-	-
1_173808317_G/C	1:173808317-173808317	C	upstream_gene_variant	MODIFIER	N4BP2L1	ENSGALG00000017072	Transcript	ENSGALT00000027575	protein_coding	-	-	-	-	-	-	-	-	-	-	9	1	HGNC	HGNC:25037	-	-	-	-	-
1_173808318_C/G	1:173808318-173808318	G	upstream_gene_variant	MODIFIER	N4BP2L1	ENSGALG00000017072	Transcript	ENSGALT00000027575	protein_coding	-	-	-	-	-	-	-	-	-	-	8	1	HGNC	HGNC:25037	-	-	-	-	-
1_174291362_C/T	1:174291362-174291362	T	downstream_gene_variant	MODIFIER	HSPH1	ENSGALG00000017077	Transcript	ENSGALT00000027586	protein_coding	-	-	-	-	-	-	-	-	-	-	4956	1	EntrezGene	-	-	-	-	-	-
1_174291363_A/C	1:174291363-174291363	C	downstream_gene_variant	MODIFIER	HSPH1	ENSGALG00000017077	Transcript	ENSGALT00000027586	protein_coding	-	-	-	-	-	-	-	-	-	-	4957	1	EntrezGene	-	-	-	-	-	-
1_174291364_G/C	1:174291364-174291364	C	downstream_gene_variant	MODIFIER	HSPH1	ENSGALG00000017077	Transcript	ENSGALT00000027586	protein_coding	-	-	-	-	-	-	-	-	-	-	4958	1	EntrezGene	-	-	-	-	-	-
1_174291366_G/C	1:174291366-174291366	C	downstream_gene_variant	MODIFIER	HSPH1	ENSGALG00000017077	Transcript	ENSGALT00000027586	protein_coding	-	-	-	-	-	-	-	-	-	-	4960	1	EntrezGene	-	-	-	-	-	-
1_174291367_C/A	1:174291367-174291367	A	downstream_gene_variant	MODIFIER	HSPH1	ENSGALG00000017077	Transcript	ENSGALT00000027586	protein_coding	-	-	-	-	-	-	-	-	-	-	4961	1	EntrezGene	-	-	-	-	-	-
1_174291369_C/G	1:174291369-174291369	G	downstream_gene_variant	MODIFIER	HSPH1	ENSGALG00000017077	Transcript	ENSGALT00000027586	protein_coding	-	-	-	-	-	-	-	-	-	-	4963	1	EntrezGene	-	-	-	-	-	-
1_174291370_C/G	1:174291370-174291370	G	downstream_gene_variant	MODIFIER	HSPH1	ENSGALG00000017077	Transcript	ENSGALT00000027586	protein_coding	-	-	-	-	-	-	-	-	-	-	4964	1	EntrezGene	-	-	-	-	-	-
1_174291371_T/A	1:174291371-174291371	A	downstream_gene_variant	MODIFIER	HSPH1	ENSGALG00000017077	Transcript	ENSGALT00000027586	protein_coding	-	-	-	-	-	-	-	-	-	-	4965	1	EntrezGene	-	-	-	-	-	-
1_174291374_T/G	1:174291374-174291374	G	downstream_gene_variant	MODIFIER	HSPH1	ENSGALG00000017077	Transcript	ENSGALT00000027586	protein_coding	-	-	-	-	-	-	-	-	-	-	4968	1	EntrezGene	-	-	-	-	-	-
1_174291375_G/C	1:174291375-174291375	C	downstream_gene_variant	MODIFIER	HSPH1	ENSGALG00000017077	Transcript	ENSGALT00000027586	protein_coding	-	-	-	-	-	-	-	-	-	-	4969	1	EntrezGene	-	-	-	-	-	-
1_174291376_G/C	1:174291376-174291376	C	downstream_gene_variant	MODIFIER	HSPH1	ENSGALG00000017077	Transcript	ENSGALT00000027586	protein_coding	-	-	-	-	-	-	-	-	-	-	4970	1	EntrezGene	-	-	-	-	-	-
1_174291377_A/T	1:174291377-174291377	T	downstream_gene_variant	MODIFIER	HSPH1	ENSGALG00000017077	Transcript	ENSGALT00000027586	protein_coding	-	-	-	-	-	-	-	-	-	-	4971	1	EntrezGene	-	-	-	-	-	-
1_174291378_C/G	1:174291378-174291378	G	downstream_gene_variant	MODIFIER	HSPH1	ENSGALG00000017077	Transcript	ENSGALT00000027586	protein_coding	-	-	-	-	-	-	-	-	-	-	4972	1	EntrezGene	-	-	-	-	-	-
1_174291379_A/G	1:174291379-174291379	G	downstream_gene_variant	MODIFIER	HSPH1	ENSGALG00000017077	Transcript	ENSGALT00000027586	protein_coding	-	-	-	-	-	-	-	-	-	-	4973	1	EntrezGene	-	-	-	-	-	-
1_174339990_G/A	1:174339990-174339990	A	intron_variant	MODIFIER	ALOX5AP	ENSGALG00000026781	Transcript	ENSGALT00000044379	protein_coding	-	2/4	-	-	-	-	-	-	-	-	-	-1	EntrezGene	-	-	-	-	-	-
1_174340053_T/C	1:174340053-174340053	C	intron_variant	MODIFIER	ALOX5AP	ENSGALG00000026781	Transcript	ENSGALT00000044379	protein_coding	-	2/4	-	-	-	-	-	-	-	-	-	-1	EntrezGene	-	-	-	-	-	-
1_174865207_T/C	1:174865207-174865207	C	intron_variant	MODIFIER	MTUS2	ENSGALG00000017086	Transcript	ENSGALT00000027604	protein_coding	-	4/14	-	-	-	-	-	-	-	-	-	-1	HGNC	HGNC:20595	-	-	-	-	-
1_175347355_C/T	1:175347355-175347355	T	intergenic_variant	MODIFIER	-	-	-	-	-	-	-	-	-	-	-	-	-	-	-	-	-	-	-	-	-	-	-	-
1_175347356_A/G	1:175347356-175347356	G	intergenic_variant	MODIFIER	-	-	-	-	-	-	-	-	-	-	-	-	-	-	-	-	-	-	-	-	-	-	-	-
1_175347359_G/A	1:175347359-175347359	A	intergenic_variant	MODIFIER	-	-	-	-	-	-	-	-	-	-	-	-	-	-	-	-	-	-	-	-	-	-	-	-
1_175347408_A/G	1:175347408-175347408	G	intergenic_variant	MODIFIER	-	-	-	-	-	-	-	-	-	-	-	-	-	-	-	-	-	-	-	-	-	-	-	-
1_175947881_C/T	1:175947881-175947881	T	upstream_gene_variant	MODIFIER	CDK8	ENSGALG00000017104	Transcript	ENSGALT00000027628	protein_coding	-	-	-	-	-	-	-	-	-	-	1924	-1	HGNC	HGNC:1779	-	-	-	-	-
1_175947881_C/T	1:175947881-175947881	T	upstream_gene_variant	MODIFIER	RNF6	ENSGALG00000017105	Transcript	ENSGALT00000027631	protein_coding	-	-	-	-	-	-	-	-	-	-	4377	1	HGNC	HGNC:10069	-	-	-	-	-
1_175947884_C/A	1:175947884-175947884	A	upstream_gene_variant	MODIFIER	CDK8	ENSGALG00000017104	Transcript	ENSGALT00000027628	protein_coding	-	-	-	-	-	-	-	-	-	-	1927	-1	HGNC	HGNC:1779	-	-	-	-	-
1_175947884_C/A	1:175947884-175947884	A	upstream_gene_variant	MODIFIER	RNF6	ENSGALG00000017105	Transcript	ENSGALT00000027631	protein_coding	-	-	-	-	-	-	-	-	-	-	4374	1	HGNC	HGNC:10069	-	-	-	-	-
1_17659809_A/G	1:17659809-17659809	G	intergenic_variant	MODIFIER	-	-	-	-	-	-	-	-	-	-	-	-	-	-	-	-	-	-	-	-	-	-	-	-
1_17659824_A/G	1:17659824-17659824	G	intergenic_variant	MODIFIER	-	-	-	-	-	-	-	-	-	-	-	-	-	-	-	-	-	-	-	-	-	-	-	-
1_176843233_G/T	1:176843233-176843233	T	intron_variant	MODIFIER	SACS	ENSGALG00000017120	Transcript	ENSGALT00000027658	protein_coding	-	1/9	-	-	-	-	-	-	-	-	-	1	HGNC	HGNC:10519	-	-	-	-	-
1_177320302_C/A	1:177320302-177320302	A	intergenic_variant	MODIFIER	-	-	-	-	-	-	-	-	-	-	-	-	-	-	-	-	-	-	-	-	-	-	-	-
1_177614495_T/G	1:177614495-177614495	G	intron_variant	MODIFIER	Fgf9	ENSGALG00000025748	Transcript	ENSGALT00000044176	protein_coding	-	3/3	-	-	-	-	-	-	-	-	-	-1	Uniprot_gn	-	-	-	-	-	-
1_177614496_G/A	1:177614496-177614496	A	intron_variant	MODIFIER	Fgf9	ENSGALG00000025748	Transcript	ENSGALT00000044176	protein_coding	-	3/3	-	-	-	-	-	-	-	-	-	-1	Uniprot_gn	-	-	-	-	-	-
1_177614497_C/T	1:177614497-177614497	T	intron_variant	MODIFIER	Fgf9	ENSGALG00000025748	Transcript	ENSGALT00000044176	protein_coding	-	3/3	-	-	-	-	-	-	-	-	-	-1	Uniprot_gn	-	-	-	-	-	-
1_177614498_C/G	1:177614498-177614498	G	intron_variant	MODIFIER	Fgf9	ENSGALG00000025748	Transcript	ENSGALT00000044176	protein_coding	-	3/3	-	-	-	-	-	-	-	-	-	-1	Uniprot_gn	-	-	-	-	-	-
1_177614500_A/C	1:177614500-177614500	C	intron_variant	MODIFIER	Fgf9	ENSGALG00000025748	Transcript	ENSGALT00000044176	protein_coding	-	3/3	-	-	-	-	-	-	-	-	-	-1	Uniprot_gn	-	-	-	-	-	-
1_177614501_G/C	1:177614501-177614501	C	intron_variant	MODIFIER	Fgf9	ENSGALG00000025748	Transcript	ENSGALT00000044176	protein_coding	-	3/3	-	-	-	-	-	-	-	-	-	-1	Uniprot_gn	-	-	-	-	-	-
1_177614502_C/A	1:177614502-177614502	A	intron_variant	MODIFIER	Fgf9	ENSGALG00000025748	Transcript	ENSGALT00000044176	protein_coding	-	3/3	-	-	-	-	-	-	-	-	-	-1	Uniprot_gn	-	-	-	-	-	-
1_177614503_C/G	1:177614503-177614503	G	intron_variant	MODIFIER	Fgf9	ENSGALG00000025748	Transcript	ENSGALT00000044176	protein_coding	-	3/3	-	-	-	-	-	-	-	-	-	-1	Uniprot_gn	-	-	-	-	-	-
1_177614504_T/C	1:177614504-177614504	C	intron_variant	MODIFIER	Fgf9	ENSGALG00000025748	Transcript	ENSGALT00000044176	protein_coding	-	3/3	-	-	-	-	-	-	-	-	-	-1	Uniprot_gn	-	-	-	-	-	-
1_177706525_T/C	1:177706525-177706525	C	intron_variant	MODIFIER	MICU2	ENSGALG00000017125	Transcript	ENSGALT00000027664	protein_coding	-	1/11	-	-	-	-	-	-	-	-	-	1	HGNC	HGNC:31830	-	-	-	-	-
1_177706526_C/T	1:177706526-177706526	T	intron_variant	MODIFIER	MICU2	ENSGALG00000017125	Transcript	ENSGALT00000027664	protein_coding	-	1/11	-	-	-	-	-	-	-	-	-	1	HGNC	HGNC:31830	-	-	-	-	-
1_177706527_T/C	1:177706527-177706527	C	intron_variant	MODIFIER	MICU2	ENSGALG00000017125	Transcript	ENSGALT00000027664	protein_coding	-	1/11	-	-	-	-	-	-	-	-	-	1	HGNC	HGNC:31830	-	-	-	-	-
1_177706528_G/T	1:177706528-177706528	T	intron_variant	MODIFIER	MICU2	ENSGALG00000017125	Transcript	ENSGALT00000027664	protein_coding	-	1/11	-	-	-	-	-	-	-	-	-	1	HGNC	HGNC:31830	-	-	-	-	-
1_177919050_T/C	1:177919050-177919050	C	intron_variant	MODIFIER	LATS2	ENSGALG00000017130	Transcript	ENSGALT00000027673	protein_coding	-	1/6	-	-	-	-	-	-	-	-	-	1	HGNC	HGNC:6515	-	-	-	-	-
1_178703034_C/G	1:178703034-178703034	G	intergenic_variant	MODIFIER	-	-	-	-	-	-	-	-	-	-	-	-	-	-	-	-	-	-	-	-	-	-	-	-
1_178703035_T/G	1:178703035-178703035	G	intergenic_variant	MODIFIER	-	-	-	-	-	-	-	-	-	-	-	-	-	-	-	-	-	-	-	-	-	-	-	-
1_178703036_G/C	1:178703036-178703036	C	intergenic_variant	MODIFIER	-	-	-	-	-	-	-	-	-	-	-	-	-	-	-	-	-	-	-	-	-	-	-	-
1_178703037_C/T	1:178703037-178703037	T	intergenic_variant	MODIFIER	-	-	-	-	-	-	-	-	-	-	-	-	-	-	-	-	-	-	-	-	-	-	-	-
1_178703038_C/G	1:178703038-178703038	G	intergenic_variant	MODIFIER	-	-	-	-	-	-	-	-	-	-	-	-	-	-	-	-	-	-	-	-	-	-	-	-
1_178703040_T/C	1:178703040-178703040	C	intergenic_variant	MODIFIER	-	-	-	-	-	-	-	-	-	-	-	-	-	-	-	-	-	-	-	-	-	-	-	-
1_178703041_T/C	1:178703041-178703041	C	intergenic_variant	MODIFIER	-	-	-	-	-	-	-	-	-	-	-	-	-	-	-	-	-	-	-	-	-	-	-	-
1_178703042_G/T	1:178703042-178703042	T	intergenic_variant	MODIFIER	-	-	-	-	-	-	-	-	-	-	-	-	-	-	-	-	-	-	-	-	-	-	-	-
1_178703043_G/T	1:178703043-178703043	T	intergenic_variant	MODIFIER	-	-	-	-	-	-	-	-	-	-	-	-	-	-	-	-	-	-	-	-	-	-	-	-
1_178703045_A/G	1:178703045-178703045	G	intergenic_variant	MODIFIER	-	-	-	-	-	-	-	-	-	-	-	-	-	-	-	-	-	-	-	-	-	-	-	-
1_178703046_C/G	1:178703046-178703046	G	intergenic_variant	MODIFIER	-	-	-	-	-	-	-	-	-	-	-	-	-	-	-	-	-	-	-	-	-	-	-	-
1_178703047_T/A	1:178703047-178703047	A	intergenic_variant	MODIFIER	-	-	-	-	-	-	-	-	-	-	-	-	-	-	-	-	-	-	-	-	-	-	-	-
1_178703048_G/C	1:178703048-178703048	C	intergenic_variant	MODIFIER	-	-	-	-	-	-	-	-	-	-	-	-	-	-	-	-	-	-	-	-	-	-	-	-
1_179221306_G/T	1:179221306-179221306	T	intergenic_variant	MODIFIER	-	-	-	-	-	-	-	-	-	-	-	-	-	-	-	-	-	-	-	-	-	-	-	-
1_179431867_A/C	1:179431867-179431867	C	intergenic_variant	MODIFIER	-	-	-	-	-	-	-	-	-	-	-	-	-	-	-	-	-	-	-	-	-	-	-	-
1_179431868_G/C	1:179431868-179431868	C	intergenic_variant	MODIFIER	-	-	-	-	-	-	-	-	-	-	-	-	-	-	-	-	-	-	-	-	-	-	-	-
1_179431871_C/A	1:179431871-179431871	A	intergenic_variant	MODIFIER	-	-	-	-	-	-	-	-	-	-	-	-	-	-	-	-	-	-	-	-	-	-	-	-
1_179431872_T/G	1:179431872-179431872	G	intergenic_variant	MODIFIER	-	-	-	-	-	-	-	-	-	-	-	-	-	-	-	-	-	-	-	-	-	-	-	-
1_179431874_C/T	1:179431874-179431874	T	intergenic_variant	MODIFIER	-	-	-	-	-	-	-	-	-	-	-	-	-	-	-	-	-	-	-	-	-	-	-	-
1_179431965_T/A	1:179431965-179431965	A	intergenic_variant	MODIFIER	-	-	-	-	-	-	-	-	-	-	-	-	-	-	-	-	-	-	-	-	-	-	-	-
1_179660302_G/T	1:179660302-179660302	T	intron_variant	MODIFIER	RAB39A	ENSGALG00000017166	Transcript	ENSGALT00000027726	protein_coding	-	1/1	-	-	-	-	-	-	-	-	-	-1	HGNC	HGNC:16521	-	-	-	-	-
1_179660337_C/G	1:179660337-179660337	G	intron_variant	MODIFIER	RAB39A	ENSGALG00000017166	Transcript	ENSGALT00000027726	protein_coding	-	1/1	-	-	-	-	-	-	-	-	-	-1	HGNC	HGNC:16521	-	-	-	-	-
1_179866311_C/T	1:179866311-179866311	T	intergenic_variant	MODIFIER	-	-	-	-	-	-	-	-	-	-	-	-	-	-	-	-	-	-	-	-	-	-	-	-
1_179866313_G/T	1:179866313-179866313	T	intergenic_variant	MODIFIER	-	-	-	-	-	-	-	-	-	-	-	-	-	-	-	-	-	-	-	-	-	-	-	-
1_179866314_A/G	1:179866314-179866314	G	intergenic_variant	MODIFIER	-	-	-	-	-	-	-	-	-	-	-	-	-	-	-	-	-	-	-	-	-	-	-	-
1_179866315_A/G	1:179866315-179866315	G	intergenic_variant	MODIFIER	-	-	-	-	-	-	-	-	-	-	-	-	-	-	-	-	-	-	-	-	-	-	-	-
1_179866316_A/T	1:179866316-179866316	T	intergenic_variant	MODIFIER	-	-	-	-	-	-	-	-	-	-	-	-	-	-	-	-	-	-	-	-	-	-	-	-
1_179866317_T/C	1:179866317-179866317	C	intergenic_variant	MODIFIER	-	-	-	-	-	-	-	-	-	-	-	-	-	-	-	-	-	-	-	-	-	-	-	-
1_179866318_G/A	1:179866318-179866318	A	intergenic_variant	MODIFIER	-	-	-	-	-	-	-	-	-	-	-	-	-	-	-	-	-	-	-	-	-	-	-	-
1_179866320_G/T	1:179866320-179866320	T	intergenic_variant	MODIFIER	-	-	-	-	-	-	-	-	-	-	-	-	-	-	-	-	-	-	-	-	-	-	-	-
1_179866322_G/A	1:179866322-179866322	A	intergenic_variant	MODIFIER	-	-	-	-	-	-	-	-	-	-	-	-	-	-	-	-	-	-	-	-	-	-	-	-
1_179866324_C/A	1:179866324-179866324	A	intergenic_variant	MODIFIER	-	-	-	-	-	-	-	-	-	-	-	-	-	-	-	-	-	-	-	-	-	-	-	-
1_179866328_T/G	1:179866328-179866328	G	intergenic_variant	MODIFIER	-	-	-	-	-	-	-	-	-	-	-	-	-	-	-	-	-	-	-	-	-	-	-	-
1_179866329_T/G	1:179866329-179866329	G	intergenic_variant	MODIFIER	-	-	-	-	-	-	-	-	-	-	-	-	-	-	-	-	-	-	-	-	-	-	-	-
1_179866331_T/A	1:179866331-179866331	A	intergenic_variant	MODIFIER	-	-	-	-	-	-	-	-	-	-	-	-	-	-	-	-	-	-	-	-	-	-	-	-
1_179866332_T/C	1:179866332-179866332	C	intergenic_variant	MODIFIER	-	-	-	-	-	-	-	-	-	-	-	-	-	-	-	-	-	-	-	-	-	-	-	-
1_180277760_T/C	1:180277760-180277760	C	intergenic_variant	MODIFIER	-	-	-	-	-	-	-	-	-	-	-	-	-	-	-	-	-	-	-	-	-	-	-	-
1_180277772_A/G	1:180277772-180277772	G	intergenic_variant	MODIFIER	-	-	-	-	-	-	-	-	-	-	-	-	-	-	-	-	-	-	-	-	-	-	-	-
1_180277776_T/C	1:180277776-180277776	C	intergenic_variant	MODIFIER	-	-	-	-	-	-	-	-	-	-	-	-	-	-	-	-	-	-	-	-	-	-	-	-
1_180277797_T/C	1:180277797-180277797	C	intergenic_variant	MODIFIER	-	-	-	-	-	-	-	-	-	-	-	-	-	-	-	-	-	-	-	-	-	-	-	-
1_180705387_A/G	1:180705387-180705387	G	intergenic_variant	MODIFIER	-	-	-	-	-	-	-	-	-	-	-	-	-	-	-	-	-	-	-	-	-	-	-	-
1_181007125_T/G	1:181007125-181007125	G	intergenic_variant	MODIFIER	-	-	-	-	-	-	-	-	-	-	-	-	-	-	-	-	-	-	-	-	-	-	-	-
1_181805098_T/C	1:181805098-181805098	C	upstream_gene_variant	MODIFIER	TMEM123	ENSGALG00000017185	Transcript	ENSGALT00000036427	protein_coding	-	-	-	-	-	-	-	-	-	-	555	1	EntrezGene	-	-	-	-	-	-
1_181805722_C/A	1:181805722-181805722	A	synonymous_variant	LOW	TMEM123	ENSGALG00000017185	Transcript	ENSGALT00000036427	protein_coding	1/7	-	-	-	70	21	7	G	ggC/ggA	-	-	1	EntrezGene	-	-	-	-	-	-
1_181844841_T/C	1:181844841-181844841	C	intergenic_variant	MODIFIER	-	-	-	-	-	-	-	-	-	-	-	-	-	-	-	-	-	-	-	-	-	-	-	-
1_181844942_C/A	1:181844942-181844942	A	intergenic_variant	MODIFIER	-	-	-	-	-	-	-	-	-	-	-	-	-	-	-	-	-	-	-	-	-	-	-	-
1_181899951_C/G	1:181899951-181899951	G	intron_variant	MODIFIER	YAP1	ENSGALG00000017188	Transcript	ENSGALT00000027774	protein_coding	-	3/6	-	-	-	-	-	-	-	-	-	-1	EntrezGene	-	-	-	-	-	-
1_181899952_A/G	1:181899952-181899952	G	intron_variant	MODIFIER	YAP1	ENSGALG00000017188	Transcript	ENSGALT00000027774	protein_coding	-	3/6	-	-	-	-	-	-	-	-	-	-1	EntrezGene	-	-	-	-	-	-
1_184192489_C/T	1:184192489-184192489	T	intergenic_variant	MODIFIER	-	-	-	-	-	-	-	-	-	-	-	-	-	-	-	-	-	-	-	-	-	-	-	-
1_184227179_G/A	1:184227179-184227179	A	intergenic_variant	MODIFIER	-	-	-	-	-	-	-	-	-	-	-	-	-	-	-	-	-	-	-	-	-	-	-	-
1_184265438_T/G	1:184265438-184265438	G	intron_variant	MODIFIER	MAML2	ENSGALG00000017199	Transcript	ENSGALT00000027799	protein_coding	-	1/10	-	-	-	-	-	-	-	-	-	1	HGNC	HGNC:16259	-	-	-	-	-
1_184265438_T/G	1:184265438-184265438	G	downstream_gene_variant	MODIFIER	gga-mir-6570	ENSGALG00000027124	Transcript	ENSGALT00000043610	miRNA	-	-	-	-	-	-	-	-	-	-	2949	1	miRBase	-	-	-	-	-	-
1_184265439_C/T	1:184265439-184265439	T	intron_variant	MODIFIER	MAML2	ENSGALG00000017199	Transcript	ENSGALT00000027799	protein_coding	-	1/10	-	-	-	-	-	-	-	-	-	1	HGNC	HGNC:16259	-	-	-	-	-
1_184265439_C/T	1:184265439-184265439	T	downstream_gene_variant	MODIFIER	gga-mir-6570	ENSGALG00000027124	Transcript	ENSGALT00000043610	miRNA	-	-	-	-	-	-	-	-	-	-	2950	1	miRBase	-	-	-	-	-	-
1_184265440_T/C	1:184265440-184265440	C	intron_variant	MODIFIER	MAML2	ENSGALG00000017199	Transcript	ENSGALT00000027799	protein_coding	-	1/10	-	-	-	-	-	-	-	-	-	1	HGNC	HGNC:16259	-	-	-	-	-
1_184265440_T/C	1:184265440-184265440	C	downstream_gene_variant	MODIFIER	gga-mir-6570	ENSGALG00000027124	Transcript	ENSGALT00000043610	miRNA	-	-	-	-	-	-	-	-	-	-	2951	1	miRBase	-	-	-	-	-	-
1_184265441_C/T	1:184265441-184265441	T	intron_variant	MODIFIER	MAML2	ENSGALG00000017199	Transcript	ENSGALT00000027799	protein_coding	-	1/10	-	-	-	-	-	-	-	-	-	1	HGNC	HGNC:16259	-	-	-	-	-
1_184265441_C/T	1:184265441-184265441	T	downstream_gene_variant	MODIFIER	gga-mir-6570	ENSGALG00000027124	Transcript	ENSGALT00000043610	miRNA	-	-	-	-	-	-	-	-	-	-	2952	1	miRBase	-	-	-	-	-	-
1_184265442_T/C	1:184265442-184265442	C	intron_variant	MODIFIER	MAML2	ENSGALG00000017199	Transcript	ENSGALT00000027799	protein_coding	-	1/10	-	-	-	-	-	-	-	-	-	1	HGNC	HGNC:16259	-	-	-	-	-
1_184265442_T/C	1:184265442-184265442	C	downstream_gene_variant	MODIFIER	gga-mir-6570	ENSGALG00000027124	Transcript	ENSGALT00000043610	miRNA	-	-	-	-	-	-	-	-	-	-	2953	1	miRBase	-	-	-	-	-	-
1_184265443_G/A	1:184265443-184265443	A	intron_variant	MODIFIER	MAML2	ENSGALG00000017199	Transcript	ENSGALT00000027799	protein_coding	-	1/10	-	-	-	-	-	-	-	-	-	1	HGNC	HGNC:16259	-	-	-	-	-
1_184265443_G/A	1:184265443-184265443	A	downstream_gene_variant	MODIFIER	gga-mir-6570	ENSGALG00000027124	Transcript	ENSGALT00000043610	miRNA	-	-	-	-	-	-	-	-	-	-	2954	1	miRBase	-	-	-	-	-	-
1_184265444_C/T	1:184265444-184265444	T	intron_variant	MODIFIER	MAML2	ENSGALG00000017199	Transcript	ENSGALT00000027799	protein_coding	-	1/10	-	-	-	-	-	-	-	-	-	1	HGNC	HGNC:16259	-	-	-	-	-
1_184265444_C/T	1:184265444-184265444	T	downstream_gene_variant	MODIFIER	gga-mir-6570	ENSGALG00000027124	Transcript	ENSGALT00000043610	miRNA	-	-	-	-	-	-	-	-	-	-	2955	1	miRBase	-	-	-	-	-	-
1_184265445_A/G	1:184265445-184265445	G	intron_variant	MODIFIER	MAML2	ENSGALG00000017199	Transcript	ENSGALT00000027799	protein_coding	-	1/10	-	-	-	-	-	-	-	-	-	1	HGNC	HGNC:16259	-	-	-	-	-
1_184265445_A/G	1:184265445-184265445	G	downstream_gene_variant	MODIFIER	gga-mir-6570	ENSGALG00000027124	Transcript	ENSGALT00000043610	miRNA	-	-	-	-	-	-	-	-	-	-	2956	1	miRBase	-	-	-	-	-	-
1_184265446_A/T	1:184265446-184265446	T	intron_variant	MODIFIER	MAML2	ENSGALG00000017199	Transcript	ENSGALT00000027799	protein_coding	-	1/10	-	-	-	-	-	-	-	-	-	1	HGNC	HGNC:16259	-	-	-	-	-
1_184265446_A/T	1:184265446-184265446	T	downstream_gene_variant	MODIFIER	gga-mir-6570	ENSGALG00000027124	Transcript	ENSGALT00000043610	miRNA	-	-	-	-	-	-	-	-	-	-	2957	1	miRBase	-	-	-	-	-	-
1_184265447_G/A	1:184265447-184265447	A	intron_variant	MODIFIER	MAML2	ENSGALG00000017199	Transcript	ENSGALT00000027799	protein_coding	-	1/10	-	-	-	-	-	-	-	-	-	1	HGNC	HGNC:16259	-	-	-	-	-
1_184265447_G/A	1:184265447-184265447	A	downstream_gene_variant	MODIFIER	gga-mir-6570	ENSGALG00000027124	Transcript	ENSGALT00000043610	miRNA	-	-	-	-	-	-	-	-	-	-	2958	1	miRBase	-	-	-	-	-	-
1_184265448_G/C	1:184265448-184265448	C	intron_variant	MODIFIER	MAML2	ENSGALG00000017199	Transcript	ENSGALT00000027799	protein_coding	-	1/10	-	-	-	-	-	-	-	-	-	1	HGNC	HGNC:16259	-	-	-	-	-
1_184265448_G/C	1:184265448-184265448	C	downstream_gene_variant	MODIFIER	gga-mir-6570	ENSGALG00000027124	Transcript	ENSGALT00000043610	miRNA	-	-	-	-	-	-	-	-	-	-	2959	1	miRBase	-	-	-	-	-	-
1_184265449_T/C	1:184265449-184265449	C	intron_variant	MODIFIER	MAML2	ENSGALG00000017199	Transcript	ENSGALT00000027799	protein_coding	-	1/10	-	-	-	-	-	-	-	-	-	1	HGNC	HGNC:16259	-	-	-	-	-
1_184265449_T/C	1:184265449-184265449	C	downstream_gene_variant	MODIFIER	gga-mir-6570	ENSGALG00000027124	Transcript	ENSGALT00000043610	miRNA	-	-	-	-	-	-	-	-	-	-	2960	1	miRBase	-	-	-	-	-	-
1_184265451_A/T	1:184265451-184265451	T	intron_variant	MODIFIER	MAML2	ENSGALG00000017199	Transcript	ENSGALT00000027799	protein_coding	-	1/10	-	-	-	-	-	-	-	-	-	1	HGNC	HGNC:16259	-	-	-	-	-
1_184265451_A/T	1:184265451-184265451	T	downstream_gene_variant	MODIFIER	gga-mir-6570	ENSGALG00000027124	Transcript	ENSGALT00000043610	miRNA	-	-	-	-	-	-	-	-	-	-	2962	1	miRBase	-	-	-	-	-	-
1_184265452_A/G	1:184265452-184265452	G	intron_variant	MODIFIER	MAML2	ENSGALG00000017199	Transcript	ENSGALT00000027799	protein_coding	-	1/10	-	-	-	-	-	-	-	-	-	1	HGNC	HGNC:16259	-	-	-	-	-
1_184265452_A/G	1:184265452-184265452	G	downstream_gene_variant	MODIFIER	gga-mir-6570	ENSGALG00000027124	Transcript	ENSGALT00000043610	miRNA	-	-	-	-	-	-	-	-	-	-	2963	1	miRBase	-	-	-	-	-	-
1_184265453_T/A	1:184265453-184265453	A	intron_variant	MODIFIER	MAML2	ENSGALG00000017199	Transcript	ENSGALT00000027799	protein_coding	-	1/10	-	-	-	-	-	-	-	-	-	1	HGNC	HGNC:16259	-	-	-	-	-
1_184265453_T/A	1:184265453-184265453	A	downstream_gene_variant	MODIFIER	gga-mir-6570	ENSGALG00000027124	Transcript	ENSGALT00000043610	miRNA	-	-	-	-	-	-	-	-	-	-	2964	1	miRBase	-	-	-	-	-	-
1_184265454_A/G	1:184265454-184265454	G	intron_variant	MODIFIER	MAML2	ENSGALG00000017199	Transcript	ENSGALT00000027799	protein_coding	-	1/10	-	-	-	-	-	-	-	-	-	1	HGNC	HGNC:16259	-	-	-	-	-
1_184265454_A/G	1:184265454-184265454	G	downstream_gene_variant	MODIFIER	gga-mir-6570	ENSGALG00000027124	Transcript	ENSGALT00000043610	miRNA	-	-	-	-	-	-	-	-	-	-	2965	1	miRBase	-	-	-	-	-	-
1_184265456_A/C	1:184265456-184265456	C	intron_variant	MODIFIER	MAML2	ENSGALG00000017199	Transcript	ENSGALT00000027799	protein_coding	-	1/10	-	-	-	-	-	-	-	-	-	1	HGNC	HGNC:16259	-	-	-	-	-
1_184265456_A/C	1:184265456-184265456	C	downstream_gene_variant	MODIFIER	gga-mir-6570	ENSGALG00000027124	Transcript	ENSGALT00000043610	miRNA	-	-	-	-	-	-	-	-	-	-	2967	1	miRBase	-	-	-	-	-	-
1_184327828_T/A	1:184327828-184327828	A	intron_variant	MODIFIER	MAML2	ENSGALG00000017199	Transcript	ENSGALT00000027799	protein_coding	-	1/10	-	-	-	-	-	-	-	-	-	1	HGNC	HGNC:16259	-	-	-	-	-
1_184502232_A/G	1:184502232-184502232	G	upstream_gene_variant	MODIFIER	FAM76B	ENSGALG00000017202	Transcript	ENSGALT00000027807	protein_coding	-	-	-	-	-	-	-	-	-	-	1390	1	HGNC	HGNC:28492	-	-	-	-	-
1_184502232_A/G	1:184502232-184502232	G	splice_region_variant,intron_variant	LOW	CEP57	ENSGALG00000017201	Transcript	ENSGALT00000027803	protein_coding	-	1/10	-	-	-	-	-	-	-	-	-	-1	HGNC	HGNC:30794	-	-	-	-	-
1_184502323_G/A	1:184502323-184502323	A	upstream_gene_variant	MODIFIER	FAM76B	ENSGALG00000017202	Transcript	ENSGALT00000027807	protein_coding	-	-	-	-	-	-	-	-	-	-	1299	1	HGNC	HGNC:28492	-	-	-	-	-
1_184502323_G/A	1:184502323-184502323	A	intron_variant	MODIFIER	CEP57	ENSGALG00000017201	Transcript	ENSGALT00000027803	protein_coding	-	1/10	-	-	-	-	-	-	-	-	-	-1	HGNC	HGNC:30794	-	-	-	-	-
1_184502340_T/C	1:184502340-184502340	C	upstream_gene_variant	MODIFIER	FAM76B	ENSGALG00000017202	Transcript	ENSGALT00000027807	protein_coding	-	-	-	-	-	-	-	-	-	-	1282	1	HGNC	HGNC:28492	-	-	-	-	-
1_184502340_T/C	1:184502340-184502340	C	intron_variant	MODIFIER	CEP57	ENSGALG00000017201	Transcript	ENSGALT00000027803	protein_coding	-	1/10	-	-	-	-	-	-	-	-	-	-1	HGNC	HGNC:30794	-	-	-	-	-
1_184843563_T/C	1:184843563-184843563	C	intergenic_variant	MODIFIER	-	-	-	-	-	-	-	-	-	-	-	-	-	-	-	-	-	-	-	-	-	-	-	-
1_184843606_G/T	1:184843606-184843606	T	intergenic_variant	MODIFIER	-	-	-	-	-	-	-	-	-	-	-	-	-	-	-	-	-	-	-	-	-	-	-	-
1_185004326_A/G	1:185004326-185004326	G	upstream_gene_variant	MODIFIER	-	ENSGALG00000017216	Transcript	ENSGALT00000027828	protein_coding	-	-	-	-	-	-	-	-	-	-	2979	1	-	-	-	-	-	-	-
1_185004326_A/G	1:185004326-185004326	G	3_prime_UTR_variant	MODIFIER	-	ENSGALG00000028629	Transcript	ENSGALT00000043164	protein_coding	7/7	-	-	-	3727	-	-	-	-	-	-	1	-	-	-	-	-	-	-
1_185028993_G/A	1:185028993-185028993	A	upstream_gene_variant	MODIFIER	VSTM5	ENSGALG00000017217	Transcript	ENSGALT00000027829	protein_coding	-	-	-	-	-	-	-	-	-	-	54	1	HGNC	HGNC:34443	-	-	-	-	-
1_185065269_C/T	1:185065269-185065269	T	upstream_gene_variant	MODIFIER	snoZ40	ENSGALG00000017813	Transcript	ENSGALT00000028520	snoRNA	-	-	-	-	-	-	-	-	-	-	2213	1	RFAM	-	-	-	-	-	-
1_185065269_C/T	1:185065269-185065269	T	downstream_gene_variant	MODIFIER	SNORD5	ENSGALG00000025701	Transcript	ENSGALT00000042614	snoRNA	-	-	-	-	-	-	-	-	-	-	380	1	RFAM	-	-	-	-	-	-
1_185065269_C/T	1:185065269-185065269	T	intron_variant	MODIFIER	TAF1D	ENSGALG00000017220	Transcript	ENSGALT00000027834	protein_coding	-	7/11	-	-	-	-	-	-	-	-	-	1	HGNC	HGNC:28759	-	-	-	-	-
1_185065269_C/T	1:185065269-185065269	T	upstream_gene_variant	MODIFIER	SNORA32	ENSGALG00000024565	Transcript	ENSGALT00000041478	snoRNA	-	-	-	-	-	-	-	-	-	-	4557	1	RFAM	-	-	-	-	-	-
1_185065269_C/T	1:185065269-185065269	T	upstream_gene_variant	MODIFIER	SNORA8	ENSGALG00000017815	Transcript	ENSGALT00000028522	snoRNA	-	-	-	-	-	-	-	-	-	-	4015	1	RFAM	-	-	-	-	-	-
1_185065269_C/T	1:185065269-185065269	T	upstream_gene_variant	MODIFIER	SNORA18	ENSGALG00000017814	Transcript	ENSGALT00000028521	snoRNA	-	-	-	-	-	-	-	-	-	-	3156	1	RFAM	-	-	-	-	-	-
1_185065269_C/T	1:185065269-185065269	T	upstream_gene_variant	MODIFIER	SNORA1	ENSGALG00000017812	Transcript	ENSGALT00000028519	snoRNA	-	-	-	-	-	-	-	-	-	-	1373	1	RFAM	-	-	-	-	-	-
1_185065269_C/T	1:185065269-185065269	T	upstream_gene_variant	MODIFIER	SNORA40	ENSGALG00000025662	Transcript	ENSGALT00000042575	snoRNA	-	-	-	-	-	-	-	-	-	-	650	1	RFAM	-	-	-	-	-	-
1_185134855_C/T	1:185134855-185134855	T	upstream_gene_variant	MODIFIER	C11ORF75	ENSGALG00000026639	Transcript	ENSGALT00000045679	protein_coding	-	-	-	-	-	-	-	-	-	-	868	1	EntrezGene	-	-	-	-	-	-
1_185151154_T/A	1:185151154-185151154	A	downstream_gene_variant	MODIFIER	CCDC67	ENSGALG00000017226	Transcript	ENSGALT00000027840	protein_coding	-	-	-	-	-	-	-	-	-	-	1300	-1	HGNC	HGNC:26344	-	-	-	-	-
1_185151154_T/A	1:185151154-185151154	A	intron_variant	MODIFIER	C11ORF75	ENSGALG00000026639	Transcript	ENSGALT00000045679	protein_coding	-	1/1	-	-	-	-	-	-	-	-	-	1	EntrezGene	-	-	-	-	-	-
1_185151155_G/C	1:185151155-185151155	C	downstream_gene_variant	MODIFIER	CCDC67	ENSGALG00000017226	Transcript	ENSGALT00000027840	protein_coding	-	-	-	-	-	-	-	-	-	-	1299	-1	HGNC	HGNC:26344	-	-	-	-	-
1_185151155_G/C	1:185151155-185151155	C	intron_variant	MODIFIER	C11ORF75	ENSGALG00000026639	Transcript	ENSGALT00000045679	protein_coding	-	1/1	-	-	-	-	-	-	-	-	-	1	EntrezGene	-	-	-	-	-	-
1_185151157_G/A	1:185151157-185151157	A	downstream_gene_variant	MODIFIER	CCDC67	ENSGALG00000017226	Transcript	ENSGALT00000027840	protein_coding	-	-	-	-	-	-	-	-	-	-	1297	-1	HGNC	HGNC:26344	-	-	-	-	-
1_185151157_G/A	1:185151157-185151157	A	intron_variant	MODIFIER	C11ORF75	ENSGALG00000026639	Transcript	ENSGALT00000045679	protein_coding	-	1/1	-	-	-	-	-	-	-	-	-	1	EntrezGene	-	-	-	-	-	-
1_185157023_C/T	1:185157023-185157023	T	intron_variant	MODIFIER	CCDC67	ENSGALG00000017226	Transcript	ENSGALT00000027840	protein_coding	-	15/15	-	-	-	-	-	-	-	-	-	-1	HGNC	HGNC:26344	-	-	-	-	-
1_185157023_C/T	1:185157023-185157023	T	intron_variant	MODIFIER	C11ORF75	ENSGALG00000026639	Transcript	ENSGALT00000045679	protein_coding	-	1/1	-	-	-	-	-	-	-	-	-	1	EntrezGene	-	-	-	-	-	-
1_185280932_G/A	1:185280932-185280932	A	intron_variant	MODIFIER	SLC36A4	ENSGALG00000017227	Transcript	ENSGALT00000027842	protein_coding	-	1/10	-	-	-	-	-	-	-	-	-	1	HGNC	HGNC:19660	-	-	-	-	-
1_185323626_G/A	1:185323626-185323626	A	intron_variant	MODIFIER	SLC36A4	ENSGALG00000017227	Transcript	ENSGALT00000027842	protein_coding	-	8/10	-	-	-	-	-	-	-	-	-	1	HGNC	HGNC:19660	-	-	-	-	-
1_185523958_C/T	1:185523958-185523958	T	intergenic_variant	MODIFIER	-	-	-	-	-	-	-	-	-	-	-	-	-	-	-	-	-	-	-	-	-	-	-	-
1_1857501_T/C	1:1857501-1857501	C	intergenic_variant	MODIFIER	-	-	-	-	-	-	-	-	-	-	-	-	-	-	-	-	-	-	-	-	-	-	-	-
1_185901232_C/T	1:185901232-185901232	T	intron_variant	MODIFIER	FAT3	ENSGALG00000017229	Transcript	ENSGALT00000027850	protein_coding	-	2/27	-	-	-	-	-	-	-	-	-	-1	EntrezGene	-	-	-	-	-	-
1_185901232_C/T	1:185901232-185901232	T	intron_variant	MODIFIER	FAT3	ENSGALG00000017229	Transcript	ENSGALT00000027846	protein_coding	-	2/25	-	-	-	-	-	-	-	-	-	-1	EntrezGene	-	-	-	-	-	-
1_185945129_T/C	1:185945129-185945129	C	intron_variant	MODIFIER	FAT3	ENSGALG00000017229	Transcript	ENSGALT00000027850	protein_coding	-	1/27	-	-	-	-	-	-	-	-	-	-1	EntrezGene	-	-	-	-	-	-
1_185945129_T/C	1:185945129-185945129	C	intron_variant	MODIFIER	FAT3	ENSGALG00000017229	Transcript	ENSGALT00000027846	protein_coding	-	1/25	-	-	-	-	-	-	-	-	-	-1	EntrezGene	-	-	-	-	-	-
1_185945130_T/C	1:185945130-185945130	C	intron_variant	MODIFIER	FAT3	ENSGALG00000017229	Transcript	ENSGALT00000027850	protein_coding	-	1/27	-	-	-	-	-	-	-	-	-	-1	EntrezGene	-	-	-	-	-	-
1_185945130_T/C	1:185945130-185945130	C	intron_variant	MODIFIER	FAT3	ENSGALG00000017229	Transcript	ENSGALT00000027846	protein_coding	-	1/25	-	-	-	-	-	-	-	-	-	-1	EntrezGene	-	-	-	-	-	-
1_185945131_G/A	1:185945131-185945131	A	intron_variant	MODIFIER	FAT3	ENSGALG00000017229	Transcript	ENSGALT00000027850	protein_coding	-	1/27	-	-	-	-	-	-	-	-	-	-1	EntrezGene	-	-	-	-	-	-
1_185945131_G/A	1:185945131-185945131	A	intron_variant	MODIFIER	FAT3	ENSGALG00000017229	Transcript	ENSGALT00000027846	protein_coding	-	1/25	-	-	-	-	-	-	-	-	-	-1	EntrezGene	-	-	-	-	-	-
1_185947000_C/A	1:185947000-185947000	A	intron_variant	MODIFIER	FAT3	ENSGALG00000017229	Transcript	ENSGALT00000027850	protein_coding	-	1/27	-	-	-	-	-	-	-	-	-	-1	EntrezGene	-	-	-	-	-	-
1_185947000_C/A	1:185947000-185947000	A	intron_variant	MODIFIER	FAT3	ENSGALG00000017229	Transcript	ENSGALT00000027846	protein_coding	-	1/25	-	-	-	-	-	-	-	-	-	-1	EntrezGene	-	-	-	-	-	-
1_186320103_A/G	1:186320103-186320103	G	intergenic_variant	MODIFIER	-	-	-	-	-	-	-	-	-	-	-	-	-	-	-	-	-	-	-	-	-	-	-	-
1_186320104_A/G	1:186320104-186320104	G	intergenic_variant	MODIFIER	-	-	-	-	-	-	-	-	-	-	-	-	-	-	-	-	-	-	-	-	-	-	-	-
1_187149859_C/A	1:187149859-187149859	A	intergenic_variant	MODIFIER	-	-	-	-	-	-	-	-	-	-	-	-	-	-	-	-	-	-	-	-	-	-	-	-
1_187941498_A/T	1:187941498-187941498	T	downstream_gene_variant	MODIFIER	7.	ENSGALG00000017242	Transcript	ENSGALT00000027873	protein_coding	-	-	-	-	-	-	-	-	-	-	1717	1	Uniprot_gn	-	-	-	-	-	-
1_188290128_C/T	1:188290128-188290128	T	intergenic_variant	MODIFIER	-	-	-	-	-	-	-	-	-	-	-	-	-	-	-	-	-	-	-	-	-	-	-	-
1_188316243_G/C	1:188316243-188316243	C	intergenic_variant	MODIFIER	-	-	-	-	-	-	-	-	-	-	-	-	-	-	-	-	-	-	-	-	-	-	-	-
1_189462733_G/A	1:189462733-189462733	A	intron_variant	MODIFIER	-	ENSGALG00000014066	Transcript	ENSGALT00000022773	protein_coding	-	4/6	-	-	-	-	-	-	-	-	-	1	-	-	-	-	-	-	-
1_189462828_C/T	1:189462828-189462828	T	intron_variant	MODIFIER	-	ENSGALG00000014066	Transcript	ENSGALT00000022773	protein_coding	-	4/6	-	-	-	-	-	-	-	-	-	1	-	-	-	-	-	-	-
1_189462851_C/T	1:189462851-189462851	T	intron_variant	MODIFIER	-	ENSGALG00000014066	Transcript	ENSGALT00000022773	protein_coding	-	4/6	-	-	-	-	-	-	-	-	-	1	-	-	-	-	-	-	-
1_191487721_G/T	1:191487721-191487721	T	intron_variant	MODIFIER	TENM4	ENSGALG00000017261	Transcript	ENSGALT00000027898	protein_coding	-	4/30	-	-	-	-	-	-	-	-	-	1	HGNC	HGNC:29945	-	-	-	-	-
1_191487735_A/G	1:191487735-191487735	G	intron_variant	MODIFIER	TENM4	ENSGALG00000017261	Transcript	ENSGALT00000027898	protein_coding	-	4/30	-	-	-	-	-	-	-	-	-	1	HGNC	HGNC:29945	-	-	-	-	-
1_191685126_G/A	1:191685126-191685126	A	intron_variant	MODIFIER	TENM4	ENSGALG00000017261	Transcript	ENSGALT00000027898	protein_coding	-	22/30	-	-	-	-	-	-	-	-	-	1	HGNC	HGNC:29945	-	-	-	-	-
1_191806361_T/C	1:191806361-191806361	C	upstream_gene_variant	MODIFIER	NARS2	ENSGALG00000017262	Transcript	ENSGALT00000027904	protein_coding	-	-	-	-	-	-	-	-	-	-	1671	1	HGNC	HGNC:26274	-	-	-	-	-
1_191806393_C/T	1:191806393-191806393	T	upstream_gene_variant	MODIFIER	NARS2	ENSGALG00000017262	Transcript	ENSGALT00000027904	protein_coding	-	-	-	-	-	-	-	-	-	-	1639	1	HGNC	HGNC:26274	-	-	-	-	-
1_191806406_G/A	1:191806406-191806406	A	upstream_gene_variant	MODIFIER	NARS2	ENSGALG00000017262	Transcript	ENSGALT00000027904	protein_coding	-	-	-	-	-	-	-	-	-	-	1626	1	HGNC	HGNC:26274	-	-	-	-	-
1_191806421_A/G	1:191806421-191806421	G	upstream_gene_variant	MODIFIER	NARS2	ENSGALG00000017262	Transcript	ENSGALT00000027904	protein_coding	-	-	-	-	-	-	-	-	-	-	1611	1	HGNC	HGNC:26274	-	-	-	-	-
1_192089417_T/A	1:192089417-192089417	A	downstream_gene_variant	MODIFIER	KCTD14	ENSGALG00000017266	Transcript	ENSGALT00000027916	protein_coding	-	-	-	-	-	-	-	-	-	-	3482	1	EntrezGene	-	-	-	-	-	-
1_192089417_T/A	1:192089417-192089417	A	intron_variant	MODIFIER	INTS4	ENSGALG00000000091	Transcript	ENSGALT00000000128	protein_coding	-	1/24	-	-	-	-	-	-	-	-	-	1	HGNC	HGNC:25048	-	-	-	-	-
1_192179469_C/G	1:192179469-192179469	G	synonymous_variant	LOW	RSF1	ENSGALG00000027969	Transcript	ENSGALT00000044375	protein_coding	14/17	-	-	-	3268	3258	1086	L	ctC/ctG	-	-	1	HGNC	HGNC:18118	-	-	-	-	-
1_192179555_T/C	1:192179555-192179555	C	intron_variant	MODIFIER	RSF1	ENSGALG00000027969	Transcript	ENSGALT00000044375	protein_coding	-	14/16	-	-	-	-	-	-	-	-	-	1	HGNC	HGNC:18118	-	-	-	-	-
1_192491522_C/G	1:192491522-192491522	G	intron_variant	MODIFIER	CAPN5	ENSGALG00000000750	Transcript	ENSGALT00000001093	protein_coding	-	2/12	-	-	-	-	-	-	-	-	-	-1	HGNC	HGNC:1482	-	-	-	-	-
1_192491564_T/C	1:192491564-192491564	C	intron_variant	MODIFIER	CAPN5	ENSGALG00000000750	Transcript	ENSGALT00000001093	protein_coding	-	2/12	-	-	-	-	-	-	-	-	-	-1	HGNC	HGNC:1482	-	-	-	-	-
1_192715941_A/C	1:192715941-192715941	C	upstream_gene_variant	MODIFIER	-	ENSGALG00000000808	Transcript	ENSGALT00000001170	protein_coding	-	-	-	-	-	-	-	-	-	-	3437	1	-	-	-	-	-	-	-
1_192873039_A/C	1:192873039-192873039	C	intergenic_variant	MODIFIER	-	-	-	-	-	-	-	-	-	-	-	-	-	-	-	-	-	-	-	-	-	-	-	-
1_192873040_T/C	1:192873040-192873040	C	intergenic_variant	MODIFIER	-	-	-	-	-	-	-	-	-	-	-	-	-	-	-	-	-	-	-	-	-	-	-	-
1_193321585_G/A	1:193321585-193321585	A	intron_variant	MODIFIER	UVRAG	ENSGALG00000000845	Transcript	ENSGALT00000036390	protein_coding	-	2/15	-	-	-	-	-	-	-	-	-	-1	EntrezGene	-	-	-	-	-	-
1_193338225_A/T	1:193338225-193338225	T	upstream_gene_variant	MODIFIER	-	ENSGALG00000028988	Transcript	ENSGALT00000045088	protein_coding	-	-	-	-	-	-	-	-	-	-	3321	1	-	-	-	-	-	-	-
1_193338225_A/T	1:193338225-193338225	T	intron_variant	MODIFIER	ART7B	ENSGALG00000027166	Transcript	ENSGALT00000031354	protein_coding	-	1/2	-	-	-	-	-	-	-	-	-	-1	EntrezGene	-	-	-	-	-	-
1_193338225_A/T	1:193338225-193338225	T	upstream_gene_variant	MODIFIER	-	ENSGALG00000022707	Transcript	ENSGALT00000036387	protein_coding	-	-	-	-	-	-	-	-	-	-	4563	1	-	-	-	-	-	-	-
1_193338225_A/T	1:193338225-193338225	T	upstream_gene_variant	MODIFIER	ART1	ENSGALG00000006443	Transcript	ENSGALT00000010396	protein_coding	-	-	-	-	-	-	-	-	-	-	3370	-1	EntrezGene	-	-	-	-	-	-
1_193342527_C/T	1:193342527-193342527	T	intron_variant	MODIFIER	-	ENSGALG00000028988	Transcript	ENSGALT00000045088	protein_coding	-	1/2	-	-	-	-	-	-	-	-	-	1	-	-	-	-	-	-	-
1_193342527_C/T	1:193342527-193342527	T	upstream_gene_variant	MODIFIER	ART7B	ENSGALG00000027166	Transcript	ENSGALT00000031354	protein_coding	-	-	-	-	-	-	-	-	-	-	2983	-1	EntrezGene	-	-	-	-	-	-
1_193342527_C/T	1:193342527-193342527	T	upstream_gene_variant	MODIFIER	MADPRT	ENSGALG00000000871	Transcript	ENSGALT00000036389	protein_coding	-	-	-	-	-	-	-	-	-	-	4968	1	EntrezGene	-	-	-	-	-	-
1_193342527_C/T	1:193342527-193342527	T	upstream_gene_variant	MODIFIER	-	ENSGALG00000022707	Transcript	ENSGALT00000036387	protein_coding	-	-	-	-	-	-	-	-	-	-	261	1	-	-	-	-	-	-	-
1_193363830_G/A	1:193363830-193363830	A	upstream_gene_variant	MODIFIER	RNF121	ENSGALG00000000868	Transcript	ENSGALT00000001279	protein_coding	-	-	-	-	-	-	-	-	-	-	2384	-1	HGNC	HGNC:21070	-	-	-	-	-
1_193363830_G/A	1:193363830-193363830	A	downstream_gene_variant	MODIFIER	NUMA1	ENSGALG00000001258	Transcript	ENSGALT00000042924	protein_coding	-	-	-	-	-	-	-	-	-	-	1508	-1	EntrezGene	-	-	-	-	-	-
1_193363830_G/A	1:193363830-193363830	A	missense_variant	MODERATE	-	ENSGALG00000017493	Transcript	ENSGALT00000031356	protein_coding	6/10	-	-	-	629	571	191	A/T	Gct/Act	-	-	1	-	-	-	tolerated(1)	-	-	-
1_193363830_G/A	1:193363830-193363830	A	downstream_gene_variant	MODIFIER	NUMA1	ENSGALG00000001258	Transcript	ENSGALT00000001911	protein_coding	-	-	-	-	-	-	-	-	-	-	1720	-1	EntrezGene	-	-	-	-	-	-
1_193363832_T/A	1:193363832-193363832	A	upstream_gene_variant	MODIFIER	RNF121	ENSGALG00000000868	Transcript	ENSGALT00000001279	protein_coding	-	-	-	-	-	-	-	-	-	-	2386	-1	HGNC	HGNC:21070	-	-	-	-	-
1_193363832_T/A	1:193363832-193363832	A	downstream_gene_variant	MODIFIER	NUMA1	ENSGALG00000001258	Transcript	ENSGALT00000042924	protein_coding	-	-	-	-	-	-	-	-	-	-	1506	-1	EntrezGene	-	-	-	-	-	-
1_193363832_T/A	1:193363832-193363832	A	synonymous_variant	LOW	-	ENSGALG00000017493	Transcript	ENSGALT00000031356	protein_coding	6/10	-	-	-	631	573	191	A	gcT/gcA	-	-	1	-	-	-	-	-	-	-
1_193363832_T/A	1:193363832-193363832	A	downstream_gene_variant	MODIFIER	NUMA1	ENSGALG00000001258	Transcript	ENSGALT00000001911	protein_coding	-	-	-	-	-	-	-	-	-	-	1718	-1	EntrezGene	-	-	-	-	-	-
1_193363841_T/A	1:193363841-193363841	A	upstream_gene_variant	MODIFIER	RNF121	ENSGALG00000000868	Transcript	ENSGALT00000001279	protein_coding	-	-	-	-	-	-	-	-	-	-	2395	-1	HGNC	HGNC:21070	-	-	-	-	-
1_193363841_T/A	1:193363841-193363841	A	downstream_gene_variant	MODIFIER	NUMA1	ENSGALG00000001258	Transcript	ENSGALT00000042924	protein_coding	-	-	-	-	-	-	-	-	-	-	1497	-1	EntrezGene	-	-	-	-	-	-
1_193363841_T/A	1:193363841-193363841	A	synonymous_variant	LOW	-	ENSGALG00000017493	Transcript	ENSGALT00000031356	protein_coding	6/10	-	-	-	640	582	194	R	cgT/cgA	-	-	1	-	-	-	-	-	-	-
1_193363841_T/A	1:193363841-193363841	A	downstream_gene_variant	MODIFIER	NUMA1	ENSGALG00000001258	Transcript	ENSGALT00000001911	protein_coding	-	-	-	-	-	-	-	-	-	-	1709	-1	EntrezGene	-	-	-	-	-	-
1_193363845_T/A	1:193363845-193363845	A	upstream_gene_variant	MODIFIER	RNF121	ENSGALG00000000868	Transcript	ENSGALT00000001279	protein_coding	-	-	-	-	-	-	-	-	-	-	2399	-1	HGNC	HGNC:21070	-	-	-	-	-
1_193363845_T/A	1:193363845-193363845	A	downstream_gene_variant	MODIFIER	NUMA1	ENSGALG00000001258	Transcript	ENSGALT00000042924	protein_coding	-	-	-	-	-	-	-	-	-	-	1493	-1	EntrezGene	-	-	-	-	-	-
1_193363845_T/A	1:193363845-193363845	A	missense_variant	MODERATE	-	ENSGALG00000017493	Transcript	ENSGALT00000031356	protein_coding	6/10	-	-	-	644	586	196	W/R	Tgg/Agg	-	-	1	-	-	-	tolerated(0.37)	-	-	-
1_193363845_T/A	1:193363845-193363845	A	downstream_gene_variant	MODIFIER	NUMA1	ENSGALG00000001258	Transcript	ENSGALT00000001911	protein_coding	-	-	-	-	-	-	-	-	-	-	1705	-1	EntrezGene	-	-	-	-	-	-
1_193363849_G/C	1:193363849-193363849	C	upstream_gene_variant	MODIFIER	RNF121	ENSGALG00000000868	Transcript	ENSGALT00000001279	protein_coding	-	-	-	-	-	-	-	-	-	-	2403	-1	HGNC	HGNC:21070	-	-	-	-	-
1_193363849_G/C	1:193363849-193363849	C	downstream_gene_variant	MODIFIER	NUMA1	ENSGALG00000001258	Transcript	ENSGALT00000042924	protein_coding	-	-	-	-	-	-	-	-	-	-	1489	-1	EntrezGene	-	-	-	-	-	-
1_193363849_G/C	1:193363849-193363849	C	missense_variant	MODERATE	-	ENSGALG00000017493	Transcript	ENSGALT00000031356	protein_coding	6/10	-	-	-	648	590	197	S/T	aGc/aCc	-	-	1	-	-	-	deleterious(0.03)	-	-	-
1_193363849_G/C	1:193363849-193363849	C	downstream_gene_variant	MODIFIER	NUMA1	ENSGALG00000001258	Transcript	ENSGALT00000001911	protein_coding	-	-	-	-	-	-	-	-	-	-	1701	-1	EntrezGene	-	-	-	-	-	-
1_193363851_C/A	1:193363851-193363851	A	upstream_gene_variant	MODIFIER	RNF121	ENSGALG00000000868	Transcript	ENSGALT00000001279	protein_coding	-	-	-	-	-	-	-	-	-	-	2405	-1	HGNC	HGNC:21070	-	-	-	-	-
1_193363851_C/A	1:193363851-193363851	A	downstream_gene_variant	MODIFIER	NUMA1	ENSGALG00000001258	Transcript	ENSGALT00000042924	protein_coding	-	-	-	-	-	-	-	-	-	-	1487	-1	EntrezGene	-	-	-	-	-	-
1_193363851_C/A	1:193363851-193363851	A	missense_variant	MODERATE	-	ENSGALG00000017493	Transcript	ENSGALT00000031356	protein_coding	6/10	-	-	-	650	592	198	P/T	Ccg/Acg	-	-	1	-	-	-	deleterious(0.02)	-	-	-
1_193363851_C/A	1:193363851-193363851	A	downstream_gene_variant	MODIFIER	NUMA1	ENSGALG00000001258	Transcript	ENSGALT00000001911	protein_coding	-	-	-	-	-	-	-	-	-	-	1699	-1	EntrezGene	-	-	-	-	-	-
1_193363856_A/G	1:193363856-193363856	G	upstream_gene_variant	MODIFIER	RNF121	ENSGALG00000000868	Transcript	ENSGALT00000001279	protein_coding	-	-	-	-	-	-	-	-	-	-	2410	-1	HGNC	HGNC:21070	-	-	-	-	-
1_193363856_A/G	1:193363856-193363856	G	downstream_gene_variant	MODIFIER	NUMA1	ENSGALG00000001258	Transcript	ENSGALT00000042924	protein_coding	-	-	-	-	-	-	-	-	-	-	1482	-1	EntrezGene	-	-	-	-	-	-
1_193363856_A/G	1:193363856-193363856	G	synonymous_variant	LOW	-	ENSGALG00000017493	Transcript	ENSGALT00000031356	protein_coding	6/10	-	-	-	655	597	199	A	gcA/gcG	-	-	1	-	-	-	-	-	-	-
1_193363856_A/G	1:193363856-193363856	G	downstream_gene_variant	MODIFIER	NUMA1	ENSGALG00000001258	Transcript	ENSGALT00000001911	protein_coding	-	-	-	-	-	-	-	-	-	-	1694	-1	EntrezGene	-	-	-	-	-	-
1_193363857_C/G	1:193363857-193363857	G	upstream_gene_variant	MODIFIER	RNF121	ENSGALG00000000868	Transcript	ENSGALT00000001279	protein_coding	-	-	-	-	-	-	-	-	-	-	2411	-1	HGNC	HGNC:21070	-	-	-	-	-
1_193363857_C/G	1:193363857-193363857	G	downstream_gene_variant	MODIFIER	NUMA1	ENSGALG00000001258	Transcript	ENSGALT00000042924	protein_coding	-	-	-	-	-	-	-	-	-	-	1481	-1	EntrezGene	-	-	-	-	-	-
1_193363857_C/G	1:193363857-193363857	G	missense_variant	MODERATE	-	ENSGALG00000017493	Transcript	ENSGALT00000031356	protein_coding	6/10	-	-	-	656	598	200	H/D	Cac/Gac	-	-	1	-	-	-	tolerated(0.21)	-	-	-
1_193363857_C/G	1:193363857-193363857	G	downstream_gene_variant	MODIFIER	NUMA1	ENSGALG00000001258	Transcript	ENSGALT00000001911	protein_coding	-	-	-	-	-	-	-	-	-	-	1693	-1	EntrezGene	-	-	-	-	-	-
1_193363863_A/C	1:193363863-193363863	C	upstream_gene_variant	MODIFIER	RNF121	ENSGALG00000000868	Transcript	ENSGALT00000001279	protein_coding	-	-	-	-	-	-	-	-	-	-	2417	-1	HGNC	HGNC:21070	-	-	-	-	-
1_193363863_A/C	1:193363863-193363863	C	downstream_gene_variant	MODIFIER	NUMA1	ENSGALG00000001258	Transcript	ENSGALT00000042924	protein_coding	-	-	-	-	-	-	-	-	-	-	1475	-1	EntrezGene	-	-	-	-	-	-
1_193363863_A/C	1:193363863-193363863	C	missense_variant	MODERATE	-	ENSGALG00000017493	Transcript	ENSGALT00000031356	protein_coding	6/10	-	-	-	662	604	202	S/R	Agc/Cgc	-	-	1	-	-	-	deleterious(0)	-	-	-
1_193363863_A/C	1:193363863-193363863	C	downstream_gene_variant	MODIFIER	NUMA1	ENSGALG00000001258	Transcript	ENSGALT00000001911	protein_coding	-	-	-	-	-	-	-	-	-	-	1687	-1	EntrezGene	-	-	-	-	-	-
1_193363865_C/T	1:193363865-193363865	T	upstream_gene_variant	MODIFIER	RNF121	ENSGALG00000000868	Transcript	ENSGALT00000001279	protein_coding	-	-	-	-	-	-	-	-	-	-	2419	-1	HGNC	HGNC:21070	-	-	-	-	-
1_193363865_C/T	1:193363865-193363865	T	downstream_gene_variant	MODIFIER	NUMA1	ENSGALG00000001258	Transcript	ENSGALT00000042924	protein_coding	-	-	-	-	-	-	-	-	-	-	1473	-1	EntrezGene	-	-	-	-	-	-
1_193363865_C/T	1:193363865-193363865	T	synonymous_variant	LOW	-	ENSGALG00000017493	Transcript	ENSGALT00000031356	protein_coding	6/10	-	-	-	664	606	202	S	agC/agT	-	-	1	-	-	-	-	-	-	-
1_193363865_C/T	1:193363865-193363865	T	downstream_gene_variant	MODIFIER	NUMA1	ENSGALG00000001258	Transcript	ENSGALT00000001911	protein_coding	-	-	-	-	-	-	-	-	-	-	1685	-1	EntrezGene	-	-	-	-	-	-
1_193363868_C/G	1:193363868-193363868	G	upstream_gene_variant	MODIFIER	RNF121	ENSGALG00000000868	Transcript	ENSGALT00000001279	protein_coding	-	-	-	-	-	-	-	-	-	-	2422	-1	HGNC	HGNC:21070	-	-	-	-	-
1_193363868_C/G	1:193363868-193363868	G	downstream_gene_variant	MODIFIER	NUMA1	ENSGALG00000001258	Transcript	ENSGALT00000042924	protein_coding	-	-	-	-	-	-	-	-	-	-	1470	-1	EntrezGene	-	-	-	-	-	-
1_193363868_C/G	1:193363868-193363868	G	synonymous_variant	LOW	-	ENSGALG00000017493	Transcript	ENSGALT00000031356	protein_coding	6/10	-	-	-	667	609	203	R	cgC/cgG	-	-	1	-	-	-	-	-	-	-
1_193363868_C/G	1:193363868-193363868	G	downstream_gene_variant	MODIFIER	NUMA1	ENSGALG00000001258	Transcript	ENSGALT00000001911	protein_coding	-	-	-	-	-	-	-	-	-	-	1682	-1	EntrezGene	-	-	-	-	-	-
1_193363870_C/T	1:193363870-193363870	T	upstream_gene_variant	MODIFIER	RNF121	ENSGALG00000000868	Transcript	ENSGALT00000001279	protein_coding	-	-	-	-	-	-	-	-	-	-	2424	-1	HGNC	HGNC:21070	-	-	-	-	-
1_193363870_C/T	1:193363870-193363870	T	downstream_gene_variant	MODIFIER	NUMA1	ENSGALG00000001258	Transcript	ENSGALT00000042924	protein_coding	-	-	-	-	-	-	-	-	-	-	1468	-1	EntrezGene	-	-	-	-	-	-
1_193363870_C/T	1:193363870-193363870	T	missense_variant	MODERATE	-	ENSGALG00000017493	Transcript	ENSGALT00000031356	protein_coding	6/10	-	-	-	669	611	204	P/L	cCg/cTg	-	-	1	-	-	-	deleterious(0.02)	-	-	-
1_193363870_C/T	1:193363870-193363870	T	downstream_gene_variant	MODIFIER	NUMA1	ENSGALG00000001258	Transcript	ENSGALT00000001911	protein_coding	-	-	-	-	-	-	-	-	-	-	1680	-1	EntrezGene	-	-	-	-	-	-
1_193363871_G/C	1:193363871-193363871	C	upstream_gene_variant	MODIFIER	RNF121	ENSGALG00000000868	Transcript	ENSGALT00000001279	protein_coding	-	-	-	-	-	-	-	-	-	-	2425	-1	HGNC	HGNC:21070	-	-	-	-	-
1_193363871_G/C	1:193363871-193363871	C	downstream_gene_variant	MODIFIER	NUMA1	ENSGALG00000001258	Transcript	ENSGALT00000042924	protein_coding	-	-	-	-	-	-	-	-	-	-	1467	-1	EntrezGene	-	-	-	-	-	-
1_193363871_G/C	1:193363871-193363871	C	synonymous_variant	LOW	-	ENSGALG00000017493	Transcript	ENSGALT00000031356	protein_coding	6/10	-	-	-	670	612	204	P	ccG/ccC	-	-	1	-	-	-	-	-	-	-
1_193363871_G/C	1:193363871-193363871	C	downstream_gene_variant	MODIFIER	NUMA1	ENSGALG00000001258	Transcript	ENSGALT00000001911	protein_coding	-	-	-	-	-	-	-	-	-	-	1679	-1	EntrezGene	-	-	-	-	-	-
1_193364110_C/T	1:193364110-193364110	T	upstream_gene_variant	MODIFIER	RNF121	ENSGALG00000000868	Transcript	ENSGALT00000001279	protein_coding	-	-	-	-	-	-	-	-	-	-	2664	-1	HGNC	HGNC:21070	-	-	-	-	-
1_193364110_C/T	1:193364110-193364110	T	downstream_gene_variant	MODIFIER	NUMA1	ENSGALG00000001258	Transcript	ENSGALT00000042924	protein_coding	-	-	-	-	-	-	-	-	-	-	1228	-1	EntrezGene	-	-	-	-	-	-
1_193364110_C/T	1:193364110-193364110	T	intron_variant	MODIFIER	-	ENSGALG00000017493	Transcript	ENSGALT00000031356	protein_coding	-	6/9	-	-	-	-	-	-	-	-	-	1	-	-	-	-	-	-	-
1_193364110_C/T	1:193364110-193364110	T	downstream_gene_variant	MODIFIER	NUMA1	ENSGALG00000001258	Transcript	ENSGALT00000001911	protein_coding	-	-	-	-	-	-	-	-	-	-	1440	-1	EntrezGene	-	-	-	-	-	-
1_193367232_C/T	1:193367232-193367232	T	synonymous_variant	LOW	NUMA1	ENSGALG00000001258	Transcript	ENSGALT00000042924	protein_coding	19/25	-	-	-	5454	5421	1807	S	tcG/tcA	-	-	-1	EntrezGene	-	-	-	-	-	-
1_193367232_C/T	1:193367232-193367232	T	downstream_gene_variant	MODIFIER	-	ENSGALG00000017493	Transcript	ENSGALT00000031356	protein_coding	-	-	-	-	-	-	-	-	-	-	2366	1	-	-	-	-	-	-	-
1_193367232_C/T	1:193367232-193367232	T	synonymous_variant	LOW	NUMA1	ENSGALG00000001258	Transcript	ENSGALT00000001911	protein_coding	20/26	-	-	-	5368	5337	1779	S	tcG/tcA	-	-	-1	EntrezGene	-	-	-	-	-	-
1_193367271_G/A	1:193367271-193367271	A	synonymous_variant	LOW	NUMA1	ENSGALG00000001258	Transcript	ENSGALT00000042924	protein_coding	19/25	-	-	-	5415	5382	1794	P	ccC/ccT	-	-	-1	EntrezGene	-	-	-	-	-	-
1_193367271_G/A	1:193367271-193367271	A	downstream_gene_variant	MODIFIER	-	ENSGALG00000017493	Transcript	ENSGALT00000031356	protein_coding	-	-	-	-	-	-	-	-	-	-	2405	1	-	-	-	-	-	-	-
1_193367271_G/A	1:193367271-193367271	A	synonymous_variant	LOW	NUMA1	ENSGALG00000001258	Transcript	ENSGALT00000001911	protein_coding	20/26	-	-	-	5329	5298	1766	P	ccC/ccT	-	-	-1	EntrezGene	-	-	-	-	-	-
1_193367385_C/T	1:193367385-193367385	T	synonymous_variant	LOW	NUMA1	ENSGALG00000001258	Transcript	ENSGALT00000042924	protein_coding	19/25	-	-	-	5301	5268	1756	S	tcG/tcA	-	-	-1	EntrezGene	-	-	-	-	-	-
1_193367385_C/T	1:193367385-193367385	T	downstream_gene_variant	MODIFIER	-	ENSGALG00000017493	Transcript	ENSGALT00000031356	protein_coding	-	-	-	-	-	-	-	-	-	-	2519	1	-	-	-	-	-	-	-
1_193367385_C/T	1:193367385-193367385	T	synonymous_variant	LOW	NUMA1	ENSGALG00000001258	Transcript	ENSGALT00000001911	protein_coding	20/26	-	-	-	5215	5184	1728	S	tcG/tcA	-	-	-1	EntrezGene	-	-	-	-	-	-
1_193367391_C/T	1:193367391-193367391	T	synonymous_variant	LOW	NUMA1	ENSGALG00000001258	Transcript	ENSGALT00000042924	protein_coding	19/25	-	-	-	5295	5262	1754	S	tcG/tcA	-	-	-1	EntrezGene	-	-	-	-	-	-
1_193367391_C/T	1:193367391-193367391	T	downstream_gene_variant	MODIFIER	-	ENSGALG00000017493	Transcript	ENSGALT00000031356	protein_coding	-	-	-	-	-	-	-	-	-	-	2525	1	-	-	-	-	-	-	-
1_193367391_C/T	1:193367391-193367391	T	synonymous_variant	LOW	NUMA1	ENSGALG00000001258	Transcript	ENSGALT00000001911	protein_coding	20/26	-	-	-	5209	5178	1726	S	tcG/tcA	-	-	-1	EntrezGene	-	-	-	-	-	-
1_193369866_G/A	1:193369866-193369866	A	synonymous_variant	LOW	NUMA1	ENSGALG00000001258	Transcript	ENSGALT00000042924	protein_coding	13/25	-	-	-	4218	4185	1395	R	cgC/cgT	-	-	-1	EntrezGene	-	-	-	-	-	-
1_193369866_G/A	1:193369866-193369866	A	downstream_gene_variant	MODIFIER	-	ENSGALG00000017493	Transcript	ENSGALT00000031356	protein_coding	-	-	-	-	-	-	-	-	-	-	5000	1	-	-	-	-	-	-	-
1_193369866_G/A	1:193369866-193369866	A	synonymous_variant	LOW	NUMA1	ENSGALG00000001258	Transcript	ENSGALT00000001911	protein_coding	14/26	-	-	-	4132	4101	1367	R	cgC/cgT	-	-	-1	EntrezGene	-	-	-	-	-	-
1_193372629_G/A	1:193372629-193372629	A	synonymous_variant	LOW	NUMA1	ENSGALG00000001258	Transcript	ENSGALT00000042924	protein_coding	13/25	-	-	-	1455	1422	474	S	tcC/tcT	-	-	-1	EntrezGene	-	-	-	-	-	-
1_193372629_G/A	1:193372629-193372629	A	synonymous_variant	LOW	NUMA1	ENSGALG00000001258	Transcript	ENSGALT00000001911	protein_coding	13/26	-	-	-	1453	1422	474	S	tcC/tcT	-	-	-1	EntrezGene	-	-	-	-	-	-
1_193472109_G/A	1:193472109-193472109	A	intergenic_variant	MODIFIER	-	-	-	-	-	-	-	-	-	-	-	-	-	-	-	-	-	-	-	-	-	-	-	-
1_193472112_G/A	1:193472112-193472112	A	intergenic_variant	MODIFIER	-	-	-	-	-	-	-	-	-	-	-	-	-	-	-	-	-	-	-	-	-	-	-	-
1_193472116_A/G	1:193472116-193472116	G	intergenic_variant	MODIFIER	-	-	-	-	-	-	-	-	-	-	-	-	-	-	-	-	-	-	-	-	-	-	-	-
1_193472118_G/T	1:193472118-193472118	T	intergenic_variant	MODIFIER	-	-	-	-	-	-	-	-	-	-	-	-	-	-	-	-	-	-	-	-	-	-	-	-
1_193472121_C/G	1:193472121-193472121	G	intergenic_variant	MODIFIER	-	-	-	-	-	-	-	-	-	-	-	-	-	-	-	-	-	-	-	-	-	-	-	-
1_193486085_G/A	1:193486085-193486085	A	intron_variant	MODIFIER	DCHS1	ENSGALG00000017334	Transcript	ENSGALT00000028013	protein_coding	-	1/19	-	-	-	-	-	-	-	-	-	1	HGNC	HGNC:13681	-	-	-	-	-
1_193486088_C/G	1:193486088-193486088	G	intron_variant	MODIFIER	DCHS1	ENSGALG00000017334	Transcript	ENSGALT00000028013	protein_coding	-	1/19	-	-	-	-	-	-	-	-	-	1	HGNC	HGNC:13681	-	-	-	-	-
1_193519732_G/T	1:193519732-193519732	T	intron_variant	MODIFIER	DCHS1	ENSGALG00000017334	Transcript	ENSGALT00000028013	protein_coding	-	19/19	-	-	-	-	-	-	-	-	-	1	HGNC	HGNC:13681	-	-	-	-	-
1_193519732_G/T	1:193519732-193519732	T	upstream_gene_variant	MODIFIER	gga-mir-1600	ENSGALG00000025438	Transcript	ENSGALT00000042351	miRNA	-	-	-	-	-	-	-	-	-	-	4624	1	miRBase	-	-	-	-	-	-
1_193525970_T/C	1:193525970-193525970	C	downstream_gene_variant	MODIFIER	DCHS1	ENSGALG00000017334	Transcript	ENSGALT00000028013	protein_coding	-	-	-	-	-	-	-	-	-	-	3398	1	HGNC	HGNC:13681	-	-	-	-	-
1_193525970_T/C	1:193525970-193525970	C	downstream_gene_variant	MODIFIER	gga-mir-1600	ENSGALG00000025438	Transcript	ENSGALT00000042351	miRNA	-	-	-	-	-	-	-	-	-	-	1535	1	miRBase	-	-	-	-	-	-
1_193525970_T/C	1:193525970-193525970	C	upstream_gene_variant	MODIFIER	TPP1	ENSGALG00000022706	Transcript	ENSGALT00000036381	protein_coding	-	-	-	-	-	-	-	-	-	-	3907	1	HGNC	HGNC:2073	-	-	-	-	-
1_193525971_G/A	1:193525971-193525971	A	downstream_gene_variant	MODIFIER	DCHS1	ENSGALG00000017334	Transcript	ENSGALT00000028013	protein_coding	-	-	-	-	-	-	-	-	-	-	3399	1	HGNC	HGNC:13681	-	-	-	-	-
1_193525971_G/A	1:193525971-193525971	A	downstream_gene_variant	MODIFIER	gga-mir-1600	ENSGALG00000025438	Transcript	ENSGALT00000042351	miRNA	-	-	-	-	-	-	-	-	-	-	1536	1	miRBase	-	-	-	-	-	-
1_193525971_G/A	1:193525971-193525971	A	upstream_gene_variant	MODIFIER	TPP1	ENSGALG00000022706	Transcript	ENSGALT00000036381	protein_coding	-	-	-	-	-	-	-	-	-	-	3906	1	HGNC	HGNC:2073	-	-	-	-	-
1_193527075_T/C	1:193527075-193527075	C	downstream_gene_variant	MODIFIER	DCHS1	ENSGALG00000017334	Transcript	ENSGALT00000028013	protein_coding	-	-	-	-	-	-	-	-	-	-	4503	1	HGNC	HGNC:13681	-	-	-	-	-
1_193527075_T/C	1:193527075-193527075	C	downstream_gene_variant	MODIFIER	gga-mir-1600	ENSGALG00000025438	Transcript	ENSGALT00000042351	miRNA	-	-	-	-	-	-	-	-	-	-	2640	1	miRBase	-	-	-	-	-	-
1_193527075_T/C	1:193527075-193527075	C	upstream_gene_variant	MODIFIER	TPP1	ENSGALG00000022706	Transcript	ENSGALT00000036381	protein_coding	-	-	-	-	-	-	-	-	-	-	2802	1	HGNC	HGNC:2073	-	-	-	-	-
1_193527102_T/C	1:193527102-193527102	C	downstream_gene_variant	MODIFIER	DCHS1	ENSGALG00000017334	Transcript	ENSGALT00000028013	protein_coding	-	-	-	-	-	-	-	-	-	-	4530	1	HGNC	HGNC:13681	-	-	-	-	-
1_193527102_T/C	1:193527102-193527102	C	downstream_gene_variant	MODIFIER	gga-mir-1600	ENSGALG00000025438	Transcript	ENSGALT00000042351	miRNA	-	-	-	-	-	-	-	-	-	-	2667	1	miRBase	-	-	-	-	-	-
1_193527102_T/C	1:193527102-193527102	C	upstream_gene_variant	MODIFIER	TPP1	ENSGALG00000022706	Transcript	ENSGALT00000036381	protein_coding	-	-	-	-	-	-	-	-	-	-	2775	1	HGNC	HGNC:2073	-	-	-	-	-
1_193528940_A/G	1:193528940-193528940	G	downstream_gene_variant	MODIFIER	gga-mir-1600	ENSGALG00000025438	Transcript	ENSGALT00000042351	miRNA	-	-	-	-	-	-	-	-	-	-	4505	1	miRBase	-	-	-	-	-	-
1_193528940_A/G	1:193528940-193528940	G	upstream_gene_variant	MODIFIER	TPP1	ENSGALG00000022706	Transcript	ENSGALT00000036381	protein_coding	-	-	-	-	-	-	-	-	-	-	937	1	HGNC	HGNC:2073	-	-	-	-	-
1_193528941_G/T	1:193528941-193528941	T	downstream_gene_variant	MODIFIER	gga-mir-1600	ENSGALG00000025438	Transcript	ENSGALT00000042351	miRNA	-	-	-	-	-	-	-	-	-	-	4506	1	miRBase	-	-	-	-	-	-
1_193528941_G/T	1:193528941-193528941	T	upstream_gene_variant	MODIFIER	TPP1	ENSGALG00000022706	Transcript	ENSGALT00000036381	protein_coding	-	-	-	-	-	-	-	-	-	-	936	1	HGNC	HGNC:2073	-	-	-	-	-
1_193528942_C/G	1:193528942-193528942	G	downstream_gene_variant	MODIFIER	gga-mir-1600	ENSGALG00000025438	Transcript	ENSGALT00000042351	miRNA	-	-	-	-	-	-	-	-	-	-	4507	1	miRBase	-	-	-	-	-	-
1_193528942_C/G	1:193528942-193528942	G	upstream_gene_variant	MODIFIER	TPP1	ENSGALG00000022706	Transcript	ENSGALT00000036381	protein_coding	-	-	-	-	-	-	-	-	-	-	935	1	HGNC	HGNC:2073	-	-	-	-	-
1_193528943_T/C	1:193528943-193528943	C	downstream_gene_variant	MODIFIER	gga-mir-1600	ENSGALG00000025438	Transcript	ENSGALT00000042351	miRNA	-	-	-	-	-	-	-	-	-	-	4508	1	miRBase	-	-	-	-	-	-
1_193528943_T/C	1:193528943-193528943	C	upstream_gene_variant	MODIFIER	TPP1	ENSGALG00000022706	Transcript	ENSGALT00000036381	protein_coding	-	-	-	-	-	-	-	-	-	-	934	1	HGNC	HGNC:2073	-	-	-	-	-
1_193528944_C/G	1:193528944-193528944	G	downstream_gene_variant	MODIFIER	gga-mir-1600	ENSGALG00000025438	Transcript	ENSGALT00000042351	miRNA	-	-	-	-	-	-	-	-	-	-	4509	1	miRBase	-	-	-	-	-	-
1_193528944_C/G	1:193528944-193528944	G	upstream_gene_variant	MODIFIER	TPP1	ENSGALG00000022706	Transcript	ENSGALT00000036381	protein_coding	-	-	-	-	-	-	-	-	-	-	933	1	HGNC	HGNC:2073	-	-	-	-	-
1_193528945_C/G	1:193528945-193528945	G	downstream_gene_variant	MODIFIER	gga-mir-1600	ENSGALG00000025438	Transcript	ENSGALT00000042351	miRNA	-	-	-	-	-	-	-	-	-	-	4510	1	miRBase	-	-	-	-	-	-
1_193528945_C/G	1:193528945-193528945	G	upstream_gene_variant	MODIFIER	TPP1	ENSGALG00000022706	Transcript	ENSGALT00000036381	protein_coding	-	-	-	-	-	-	-	-	-	-	932	1	HGNC	HGNC:2073	-	-	-	-	-
1_193528946_G/T	1:193528946-193528946	T	downstream_gene_variant	MODIFIER	gga-mir-1600	ENSGALG00000025438	Transcript	ENSGALT00000042351	miRNA	-	-	-	-	-	-	-	-	-	-	4511	1	miRBase	-	-	-	-	-	-
1_193528946_G/T	1:193528946-193528946	T	upstream_gene_variant	MODIFIER	TPP1	ENSGALG00000022706	Transcript	ENSGALT00000036381	protein_coding	-	-	-	-	-	-	-	-	-	-	931	1	HGNC	HGNC:2073	-	-	-	-	-
1_193528947_C/A	1:193528947-193528947	A	downstream_gene_variant	MODIFIER	gga-mir-1600	ENSGALG00000025438	Transcript	ENSGALT00000042351	miRNA	-	-	-	-	-	-	-	-	-	-	4512	1	miRBase	-	-	-	-	-	-
1_193528947_C/A	1:193528947-193528947	A	upstream_gene_variant	MODIFIER	TPP1	ENSGALG00000022706	Transcript	ENSGALT00000036381	protein_coding	-	-	-	-	-	-	-	-	-	-	930	1	HGNC	HGNC:2073	-	-	-	-	-
1_193528948_T/C	1:193528948-193528948	C	downstream_gene_variant	MODIFIER	gga-mir-1600	ENSGALG00000025438	Transcript	ENSGALT00000042351	miRNA	-	-	-	-	-	-	-	-	-	-	4513	1	miRBase	-	-	-	-	-	-
1_193528948_T/C	1:193528948-193528948	C	upstream_gene_variant	MODIFIER	TPP1	ENSGALG00000022706	Transcript	ENSGALT00000036381	protein_coding	-	-	-	-	-	-	-	-	-	-	929	1	HGNC	HGNC:2073	-	-	-	-	-
1_193528949_G/A	1:193528949-193528949	A	downstream_gene_variant	MODIFIER	gga-mir-1600	ENSGALG00000025438	Transcript	ENSGALT00000042351	miRNA	-	-	-	-	-	-	-	-	-	-	4514	1	miRBase	-	-	-	-	-	-
1_193528949_G/A	1:193528949-193528949	A	upstream_gene_variant	MODIFIER	TPP1	ENSGALG00000022706	Transcript	ENSGALT00000036381	protein_coding	-	-	-	-	-	-	-	-	-	-	928	1	HGNC	HGNC:2073	-	-	-	-	-
1_193528950_G/C	1:193528950-193528950	C	downstream_gene_variant	MODIFIER	gga-mir-1600	ENSGALG00000025438	Transcript	ENSGALT00000042351	miRNA	-	-	-	-	-	-	-	-	-	-	4515	1	miRBase	-	-	-	-	-	-
1_193528950_G/C	1:193528950-193528950	C	upstream_gene_variant	MODIFIER	TPP1	ENSGALG00000022706	Transcript	ENSGALT00000036381	protein_coding	-	-	-	-	-	-	-	-	-	-	927	1	HGNC	HGNC:2073	-	-	-	-	-
1_193528952_C/G	1:193528952-193528952	G	downstream_gene_variant	MODIFIER	gga-mir-1600	ENSGALG00000025438	Transcript	ENSGALT00000042351	miRNA	-	-	-	-	-	-	-	-	-	-	4517	1	miRBase	-	-	-	-	-	-
1_193528952_C/G	1:193528952-193528952	G	upstream_gene_variant	MODIFIER	TPP1	ENSGALG00000022706	Transcript	ENSGALT00000036381	protein_coding	-	-	-	-	-	-	-	-	-	-	925	1	HGNC	HGNC:2073	-	-	-	-	-
1_193528954_C/T	1:193528954-193528954	T	downstream_gene_variant	MODIFIER	gga-mir-1600	ENSGALG00000025438	Transcript	ENSGALT00000042351	miRNA	-	-	-	-	-	-	-	-	-	-	4519	1	miRBase	-	-	-	-	-	-
1_193528954_C/T	1:193528954-193528954	T	upstream_gene_variant	MODIFIER	TPP1	ENSGALG00000022706	Transcript	ENSGALT00000036381	protein_coding	-	-	-	-	-	-	-	-	-	-	923	1	HGNC	HGNC:2073	-	-	-	-	-
1_193528955_T/G	1:193528955-193528955	G	downstream_gene_variant	MODIFIER	gga-mir-1600	ENSGALG00000025438	Transcript	ENSGALT00000042351	miRNA	-	-	-	-	-	-	-	-	-	-	4520	1	miRBase	-	-	-	-	-	-
1_193528955_T/G	1:193528955-193528955	G	upstream_gene_variant	MODIFIER	TPP1	ENSGALG00000022706	Transcript	ENSGALT00000036381	protein_coding	-	-	-	-	-	-	-	-	-	-	922	1	HGNC	HGNC:2073	-	-	-	-	-
1_193536147_A/T	1:193536147-193536147	T	3_prime_UTR_variant	MODIFIER	ILK	ENSGALG00000017335	Transcript	ENSGALT00000028017	protein_coding	11/11	-	-	-	1796	-	-	-	-	-	-	-1	EntrezGene	-	-	-	-	-	-
1_193536147_A/T	1:193536147-193536147	T	downstream_gene_variant	MODIFIER	TPP1	ENSGALG00000022706	Transcript	ENSGALT00000036381	protein_coding	-	-	-	-	-	-	-	-	-	-	3522	1	HGNC	HGNC:2073	-	-	-	-	-
1_193536148_T/G	1:193536148-193536148	G	3_prime_UTR_variant	MODIFIER	ILK	ENSGALG00000017335	Transcript	ENSGALT00000028017	protein_coding	11/11	-	-	-	1795	-	-	-	-	-	-	-1	EntrezGene	-	-	-	-	-	-
1_193536148_T/G	1:193536148-193536148	G	downstream_gene_variant	MODIFIER	TPP1	ENSGALG00000022706	Transcript	ENSGALT00000036381	protein_coding	-	-	-	-	-	-	-	-	-	-	3523	1	HGNC	HGNC:2073	-	-	-	-	-
1_193536149_G/C	1:193536149-193536149	C	3_prime_UTR_variant	MODIFIER	ILK	ENSGALG00000017335	Transcript	ENSGALT00000028017	protein_coding	11/11	-	-	-	1794	-	-	-	-	-	-	-1	EntrezGene	-	-	-	-	-	-
1_193536149_G/C	1:193536149-193536149	C	downstream_gene_variant	MODIFIER	TPP1	ENSGALG00000022706	Transcript	ENSGALT00000036381	protein_coding	-	-	-	-	-	-	-	-	-	-	3524	1	HGNC	HGNC:2073	-	-	-	-	-
1_193536150_T/A	1:193536150-193536150	A	3_prime_UTR_variant	MODIFIER	ILK	ENSGALG00000017335	Transcript	ENSGALT00000028017	protein_coding	11/11	-	-	-	1793	-	-	-	-	-	-	-1	EntrezGene	-	-	-	-	-	-
1_193536150_T/A	1:193536150-193536150	A	downstream_gene_variant	MODIFIER	TPP1	ENSGALG00000022706	Transcript	ENSGALT00000036381	protein_coding	-	-	-	-	-	-	-	-	-	-	3525	1	HGNC	HGNC:2073	-	-	-	-	-
1_193536151_T/G	1:193536151-193536151	G	3_prime_UTR_variant	MODIFIER	ILK	ENSGALG00000017335	Transcript	ENSGALT00000028017	protein_coding	11/11	-	-	-	1792	-	-	-	-	-	-	-1	EntrezGene	-	-	-	-	-	-
1_193536151_T/G	1:193536151-193536151	G	downstream_gene_variant	MODIFIER	TPP1	ENSGALG00000022706	Transcript	ENSGALT00000036381	protein_coding	-	-	-	-	-	-	-	-	-	-	3526	1	HGNC	HGNC:2073	-	-	-	-	-
1_193536153_T/G	1:193536153-193536153	G	3_prime_UTR_variant	MODIFIER	ILK	ENSGALG00000017335	Transcript	ENSGALT00000028017	protein_coding	11/11	-	-	-	1790	-	-	-	-	-	-	-1	EntrezGene	-	-	-	-	-	-
1_193536153_T/G	1:193536153-193536153	G	downstream_gene_variant	MODIFIER	TPP1	ENSGALG00000022706	Transcript	ENSGALT00000036381	protein_coding	-	-	-	-	-	-	-	-	-	-	3528	1	HGNC	HGNC:2073	-	-	-	-	-
1_193536154_G/C	1:193536154-193536154	C	3_prime_UTR_variant	MODIFIER	ILK	ENSGALG00000017335	Transcript	ENSGALT00000028017	protein_coding	11/11	-	-	-	1789	-	-	-	-	-	-	-1	EntrezGene	-	-	-	-	-	-
1_193536154_G/C	1:193536154-193536154	C	downstream_gene_variant	MODIFIER	TPP1	ENSGALG00000022706	Transcript	ENSGALT00000036381	protein_coding	-	-	-	-	-	-	-	-	-	-	3529	1	HGNC	HGNC:2073	-	-	-	-	-
1_193536156_A/C	1:193536156-193536156	C	3_prime_UTR_variant	MODIFIER	ILK	ENSGALG00000017335	Transcript	ENSGALT00000028017	protein_coding	11/11	-	-	-	1787	-	-	-	-	-	-	-1	EntrezGene	-	-	-	-	-	-
1_193536156_A/C	1:193536156-193536156	C	downstream_gene_variant	MODIFIER	TPP1	ENSGALG00000022706	Transcript	ENSGALT00000036381	protein_coding	-	-	-	-	-	-	-	-	-	-	3531	1	HGNC	HGNC:2073	-	-	-	-	-
1_193537145_C/T	1:193537145-193537145	T	upstream_gene_variant	MODIFIER	RRP8	ENSGALG00000028679	Transcript	ENSGALT00000045249	protein_coding	-	-	-	-	-	-	-	-	-	-	4821	1	HGNC	HGNC:29030	-	-	-	-	-
1_193537145_C/T	1:193537145-193537145	T	synonymous_variant	LOW	ILK	ENSGALG00000017335	Transcript	ENSGALT00000028017	protein_coding	10/11	-	-	-	966	966	322	A	gcG/gcA	-	-	-1	EntrezGene	-	-	-	-	-	-
1_193537145_C/T	1:193537145-193537145	T	downstream_gene_variant	MODIFIER	TPP1	ENSGALG00000022706	Transcript	ENSGALT00000036381	protein_coding	-	-	-	-	-	-	-	-	-	-	4520	1	HGNC	HGNC:2073	-	-	-	-	-
1_193544137_G/C	1:193544137-193544137	C	intron_variant	MODIFIER	RRP8	ENSGALG00000028679	Transcript	ENSGALT00000045249	protein_coding	-	5/6	-	-	-	-	-	-	-	-	-	1	HGNC	HGNC:29030	-	-	-	-	-
1_193544137_G/C	1:193544137-193544137	C	upstream_gene_variant	MODIFIER	ILK	ENSGALG00000017335	Transcript	ENSGALT00000028017	protein_coding	-	-	-	-	-	-	-	-	-	-	4485	-1	EntrezGene	-	-	-	-	-	-
1_193544137_G/C	1:193544137-193544137	C	upstream_gene_variant	MODIFIER	-	ENSGALG00000017336	Transcript	ENSGALT00000028018	protein_coding	-	-	-	-	-	-	-	-	-	-	2354	1	-	-	-	-	-	-	-
1_193560739_G/C	1:193560739-193560739	C	downstream_gene_variant	MODIFIER	-	ENSGALG00000017336	Transcript	ENSGALT00000028018	protein_coding	-	-	-	-	-	-	-	-	-	-	3213	1	-	-	-	-	-	-	-
1_193566693_C/T	1:193566693-193566693	T	upstream_gene_variant	MODIFIER	ARFIP2	ENSGALG00000017337	Transcript	ENSGALT00000036378	protein_coding	-	-	-	-	-	-	-	-	-	-	4821	1	HGNC	HGNC:17160	-	-	-	-	-
1_193566694_T/G	1:193566694-193566694	G	upstream_gene_variant	MODIFIER	ARFIP2	ENSGALG00000017337	Transcript	ENSGALT00000036378	protein_coding	-	-	-	-	-	-	-	-	-	-	4820	1	HGNC	HGNC:17160	-	-	-	-	-
1_193566697_G/C	1:193566697-193566697	C	upstream_gene_variant	MODIFIER	ARFIP2	ENSGALG00000017337	Transcript	ENSGALT00000036378	protein_coding	-	-	-	-	-	-	-	-	-	-	4817	1	HGNC	HGNC:17160	-	-	-	-	-
1_193566699_T/G	1:193566699-193566699	G	upstream_gene_variant	MODIFIER	ARFIP2	ENSGALG00000017337	Transcript	ENSGALT00000036378	protein_coding	-	-	-	-	-	-	-	-	-	-	4815	1	HGNC	HGNC:17160	-	-	-	-	-
1_193566700_G/A	1:193566700-193566700	A	upstream_gene_variant	MODIFIER	ARFIP2	ENSGALG00000017337	Transcript	ENSGALT00000036378	protein_coding	-	-	-	-	-	-	-	-	-	-	4814	1	HGNC	HGNC:17160	-	-	-	-	-
1_193566701_C/T	1:193566701-193566701	T	upstream_gene_variant	MODIFIER	ARFIP2	ENSGALG00000017337	Transcript	ENSGALT00000036378	protein_coding	-	-	-	-	-	-	-	-	-	-	4813	1	HGNC	HGNC:17160	-	-	-	-	-
1_193566702_T/G	1:193566702-193566702	G	upstream_gene_variant	MODIFIER	ARFIP2	ENSGALG00000017337	Transcript	ENSGALT00000036378	protein_coding	-	-	-	-	-	-	-	-	-	-	4812	1	HGNC	HGNC:17160	-	-	-	-	-
1_193566703_G/C	1:193566703-193566703	C	upstream_gene_variant	MODIFIER	ARFIP2	ENSGALG00000017337	Transcript	ENSGALT00000036378	protein_coding	-	-	-	-	-	-	-	-	-	-	4811	1	HGNC	HGNC:17160	-	-	-	-	-
1_193566706_C/T	1:193566706-193566706	T	upstream_gene_variant	MODIFIER	ARFIP2	ENSGALG00000017337	Transcript	ENSGALT00000036378	protein_coding	-	-	-	-	-	-	-	-	-	-	4808	1	HGNC	HGNC:17160	-	-	-	-	-
1_193566707_T/G	1:193566707-193566707	G	upstream_gene_variant	MODIFIER	ARFIP2	ENSGALG00000017337	Transcript	ENSGALT00000036378	protein_coding	-	-	-	-	-	-	-	-	-	-	4807	1	HGNC	HGNC:17160	-	-	-	-	-
1_193593166_G/A	1:193593166-193593166	A	synonymous_variant	LOW	TRIM3	ENSGALG00000003422	Transcript	ENSGALT00000029931	protein_coding	8/12	-	-	-	1742	1710	570	P	ccG/ccA	-	-	1	HGNC	HGNC:10064	-	-	-	-	-
1_193593166_G/A	1:193593166-193593166	A	upstream_gene_variant	MODIFIER	HPX	ENSGALG00000022586	Transcript	ENSGALT00000036163	protein_coding	-	-	-	-	-	-	-	-	-	-	3259	1	HGNC	HGNC:5171	-	-	-	-	-
1_193593308_T/C	1:193593308-193593308	C	intron_variant	MODIFIER	TRIM3	ENSGALG00000003422	Transcript	ENSGALT00000029931	protein_coding	-	8/11	-	-	-	-	-	-	-	-	-	1	HGNC	HGNC:10064	-	-	-	-	-
1_193593308_T/C	1:193593308-193593308	C	upstream_gene_variant	MODIFIER	HPX	ENSGALG00000022586	Transcript	ENSGALT00000036163	protein_coding	-	-	-	-	-	-	-	-	-	-	3117	1	HGNC	HGNC:5171	-	-	-	-	-
1_193598117_T/C	1:193598117-193598117	C	downstream_gene_variant	MODIFIER	TRIM3	ENSGALG00000003422	Transcript	ENSGALT00000029931	protein_coding	-	-	-	-	-	-	-	-	-	-	2299	1	HGNC	HGNC:10064	-	-	-	-	-
1_193598117_T/C	1:193598117-193598117	C	upstream_gene_variant	MODIFIER	APBB1	ENSGALG00000029159	Transcript	ENSGALT00000045523	protein_coding	-	-	-	-	-	-	-	-	-	-	2808	1	HGNC	HGNC:581	-	-	-	-	-
1_193598117_T/C	1:193598117-193598117	C	intron_variant	MODIFIER	HPX	ENSGALG00000022586	Transcript	ENSGALT00000036163	protein_coding	-	4/7	-	-	-	-	-	-	-	-	-	1	HGNC	HGNC:5171	-	-	-	-	-
1_193598201_T/C	1:193598201-193598201	C	downstream_gene_variant	MODIFIER	TRIM3	ENSGALG00000003422	Transcript	ENSGALT00000029931	protein_coding	-	-	-	-	-	-	-	-	-	-	2383	1	HGNC	HGNC:10064	-	-	-	-	-
1_193598201_T/C	1:193598201-193598201	C	upstream_gene_variant	MODIFIER	APBB1	ENSGALG00000029159	Transcript	ENSGALT00000045523	protein_coding	-	-	-	-	-	-	-	-	-	-	2724	1	HGNC	HGNC:581	-	-	-	-	-
1_193598201_T/C	1:193598201-193598201	C	intron_variant	MODIFIER	HPX	ENSGALG00000022586	Transcript	ENSGALT00000036163	protein_coding	-	4/7	-	-	-	-	-	-	-	-	-	1	HGNC	HGNC:5171	-	-	-	-	-
1_193598202_C/G	1:193598202-193598202	G	downstream_gene_variant	MODIFIER	TRIM3	ENSGALG00000003422	Transcript	ENSGALT00000029931	protein_coding	-	-	-	-	-	-	-	-	-	-	2384	1	HGNC	HGNC:10064	-	-	-	-	-
1_193598202_C/G	1:193598202-193598202	G	upstream_gene_variant	MODIFIER	APBB1	ENSGALG00000029159	Transcript	ENSGALT00000045523	protein_coding	-	-	-	-	-	-	-	-	-	-	2723	1	HGNC	HGNC:581	-	-	-	-	-
1_193598202_C/G	1:193598202-193598202	G	intron_variant	MODIFIER	HPX	ENSGALG00000022586	Transcript	ENSGALT00000036163	protein_coding	-	4/7	-	-	-	-	-	-	-	-	-	1	HGNC	HGNC:5171	-	-	-	-	-
1_193598203_C/G	1:193598203-193598203	G	downstream_gene_variant	MODIFIER	TRIM3	ENSGALG00000003422	Transcript	ENSGALT00000029931	protein_coding	-	-	-	-	-	-	-	-	-	-	2385	1	HGNC	HGNC:10064	-	-	-	-	-
1_193598203_C/G	1:193598203-193598203	G	upstream_gene_variant	MODIFIER	APBB1	ENSGALG00000029159	Transcript	ENSGALT00000045523	protein_coding	-	-	-	-	-	-	-	-	-	-	2722	1	HGNC	HGNC:581	-	-	-	-	-
1_193598203_C/G	1:193598203-193598203	G	intron_variant	MODIFIER	HPX	ENSGALG00000022586	Transcript	ENSGALT00000036163	protein_coding	-	4/7	-	-	-	-	-	-	-	-	-	1	HGNC	HGNC:5171	-	-	-	-	-
1_193601789_C/G	1:193601789-193601789	G	downstream_gene_variant	MODIFIER	SMPD1	ENSGALG00000026910	Transcript	ENSGALT00000043187	protein_coding	-	-	-	-	-	-	-	-	-	-	4282	-1	HGNC	HGNC:11120	-	-	-	-	-
1_193601789_C/G	1:193601789-193601789	G	intron_variant	MODIFIER	APBB1	ENSGALG00000029159	Transcript	ENSGALT00000045523	protein_coding	-	1/9	-	-	-	-	-	-	-	-	-	1	HGNC	HGNC:581	-	-	-	-	-
1_193601789_C/G	1:193601789-193601789	G	downstream_gene_variant	MODIFIER	HPX	ENSGALG00000022586	Transcript	ENSGALT00000036163	protein_coding	-	-	-	-	-	-	-	-	-	-	2306	1	HGNC	HGNC:5171	-	-	-	-	-
1_193604582_G/A	1:193604582-193604582	A	downstream_gene_variant	MODIFIER	SMPD1	ENSGALG00000026910	Transcript	ENSGALT00000043187	protein_coding	-	-	-	-	-	-	-	-	-	-	1489	-1	HGNC	HGNC:11120	-	-	-	-	-
1_193604582_G/A	1:193604582-193604582	A	intron_variant	MODIFIER	APBB1	ENSGALG00000029159	Transcript	ENSGALT00000045523	protein_coding	-	8/9	-	-	-	-	-	-	-	-	-	1	HGNC	HGNC:581	-	-	-	-	-
1_193617813_C/T	1:193617813-193617813	T	intron_variant	MODIFIER	CNGA4	ENSGALG00000022704	Transcript	ENSGALT00000036377	protein_coding	-	2/2	-	-	-	-	-	-	-	-	-	-1	HGNC	HGNC:2152	-	-	-	-	-
1_193617813_C/T	1:193617813-193617813	T	upstream_gene_variant	MODIFIER	CCKBR	ENSGALG00000027913	Transcript	ENSGALT00000044398	protein_coding	-	-	-	-	-	-	-	-	-	-	1802	-1	EntrezGene	-	-	-	-	-	-
1_193642648_C/T	1:193642648-193642648	T	intergenic_variant	MODIFIER	-	-	-	-	-	-	-	-	-	-	-	-	-	-	-	-	-	-	-	-	-	-	-	-
1_193670376_A/G	1:193670376-193670376	G	downstream_gene_variant	MODIFIER	-	ENSGALG00000017342	Transcript	ENSGALT00000028024	protein_coding	-	-	-	-	-	-	-	-	-	-	727	1	-	-	-	-	-	-	-
1_193689906_C/T	1:193689906-193689906	T	upstream_gene_variant	MODIFIER	FOLR1	ENSGALG00000017343	Transcript	ENSGALT00000028025	protein_coding	-	-	-	-	-	-	-	-	-	-	1240	-1	EntrezGene	-	-	-	-	-	-
1_193689906_C/T	1:193689906-193689906	T	upstream_gene_variant	MODIFIER	FOLR1	ENSGALG00000017343	Transcript	ENSGALT00000036374	protein_coding	-	-	-	-	-	-	-	-	-	-	950	-1	EntrezGene	-	-	-	-	-	-
1_193689908_T/C	1:193689908-193689908	C	upstream_gene_variant	MODIFIER	FOLR1	ENSGALG00000017343	Transcript	ENSGALT00000028025	protein_coding	-	-	-	-	-	-	-	-	-	-	1242	-1	EntrezGene	-	-	-	-	-	-
1_193689908_T/C	1:193689908-193689908	C	upstream_gene_variant	MODIFIER	FOLR1	ENSGALG00000017343	Transcript	ENSGALT00000036374	protein_coding	-	-	-	-	-	-	-	-	-	-	952	-1	EntrezGene	-	-	-	-	-	-
1_193689922_C/T	1:193689922-193689922	T	upstream_gene_variant	MODIFIER	FOLR1	ENSGALG00000017343	Transcript	ENSGALT00000028025	protein_coding	-	-	-	-	-	-	-	-	-	-	1256	-1	EntrezGene	-	-	-	-	-	-
1_193689922_C/T	1:193689922-193689922	T	upstream_gene_variant	MODIFIER	FOLR1	ENSGALG00000017343	Transcript	ENSGALT00000036374	protein_coding	-	-	-	-	-	-	-	-	-	-	966	-1	EntrezGene	-	-	-	-	-	-
1_193689923_C/T	1:193689923-193689923	T	upstream_gene_variant	MODIFIER	FOLR1	ENSGALG00000017343	Transcript	ENSGALT00000028025	protein_coding	-	-	-	-	-	-	-	-	-	-	1257	-1	EntrezGene	-	-	-	-	-	-
1_193689923_C/T	1:193689923-193689923	T	upstream_gene_variant	MODIFIER	FOLR1	ENSGALG00000017343	Transcript	ENSGALT00000036374	protein_coding	-	-	-	-	-	-	-	-	-	-	967	-1	EntrezGene	-	-	-	-	-	-
1_193689940_A/T	1:193689940-193689940	T	upstream_gene_variant	MODIFIER	FOLR1	ENSGALG00000017343	Transcript	ENSGALT00000028025	protein_coding	-	-	-	-	-	-	-	-	-	-	1274	-1	EntrezGene	-	-	-	-	-	-
1_193689940_A/T	1:193689940-193689940	T	upstream_gene_variant	MODIFIER	FOLR1	ENSGALG00000017343	Transcript	ENSGALT00000036374	protein_coding	-	-	-	-	-	-	-	-	-	-	984	-1	EntrezGene	-	-	-	-	-	-
1_193704432_A/T	1:193704432-193704432	T	intron_variant	MODIFIER	-	ENSGALG00000026478	Transcript	ENSGALT00000043668	protein_coding	-	2/4	-	-	-	-	-	-	-	-	-	-1	-	-	-	-	-	-	-
1_193704434_G/A	1:193704434-193704434	A	intron_variant	MODIFIER	-	ENSGALG00000026478	Transcript	ENSGALT00000043668	protein_coding	-	2/4	-	-	-	-	-	-	-	-	-	-1	-	-	-	-	-	-	-
1_193704435_A/G	1:193704435-193704435	G	intron_variant	MODIFIER	-	ENSGALG00000026478	Transcript	ENSGALT00000043668	protein_coding	-	2/4	-	-	-	-	-	-	-	-	-	-1	-	-	-	-	-	-	-
1_193704436_T/A	1:193704436-193704436	A	intron_variant	MODIFIER	-	ENSGALG00000026478	Transcript	ENSGALT00000043668	protein_coding	-	2/4	-	-	-	-	-	-	-	-	-	-1	-	-	-	-	-	-	-
1_193704437_C/G	1:193704437-193704437	G	intron_variant	MODIFIER	-	ENSGALG00000026478	Transcript	ENSGALT00000043668	protein_coding	-	2/4	-	-	-	-	-	-	-	-	-	-1	-	-	-	-	-	-	-
1_193704438_A/G	1:193704438-193704438	G	intron_variant	MODIFIER	-	ENSGALG00000026478	Transcript	ENSGALT00000043668	protein_coding	-	2/4	-	-	-	-	-	-	-	-	-	-1	-	-	-	-	-	-	-
1_193704439_T/G	1:193704439-193704439	G	intron_variant	MODIFIER	-	ENSGALG00000026478	Transcript	ENSGALT00000043668	protein_coding	-	2/4	-	-	-	-	-	-	-	-	-	-1	-	-	-	-	-	-	-
1_193704440_T/G	1:193704440-193704440	G	intron_variant	MODIFIER	-	ENSGALG00000026478	Transcript	ENSGALT00000043668	protein_coding	-	2/4	-	-	-	-	-	-	-	-	-	-1	-	-	-	-	-	-	-
1_193744638_C/T	1:193744638-193744638	T	upstream_gene_variant	MODIFIER	-	ENSGALG00000019030	Transcript	ENSGALT00000030017	protein_coding	-	-	-	-	-	-	-	-	-	-	889	1	-	-	-	-	-	-	-
1_193748240_G/C	1:193748240-193748240	C	upstream_gene_variant	MODIFIER	-	ENSGALG00000029040	Transcript	ENSGALT00000045110	protein_coding	-	-	-	-	-	-	-	-	-	-	2363	1	-	-	-	-	-	-	-
1_193748240_G/C	1:193748240-193748240	C	downstream_gene_variant	MODIFIER	-	ENSGALG00000019030	Transcript	ENSGALT00000030017	protein_coding	-	-	-	-	-	-	-	-	-	-	1753	1	-	-	-	-	-	-	-
1_193749141_G/A	1:193749141-193749141	A	upstream_gene_variant	MODIFIER	-	ENSGALG00000029040	Transcript	ENSGALT00000045110	protein_coding	-	-	-	-	-	-	-	-	-	-	1462	1	-	-	-	-	-	-	-
1_193749141_G/A	1:193749141-193749141	A	downstream_gene_variant	MODIFIER	-	ENSGALG00000019030	Transcript	ENSGALT00000030017	protein_coding	-	-	-	-	-	-	-	-	-	-	2654	1	-	-	-	-	-	-	-
1_193749786_A/C	1:193749786-193749786	C	upstream_gene_variant	MODIFIER	-	ENSGALG00000029040	Transcript	ENSGALT00000045110	protein_coding	-	-	-	-	-	-	-	-	-	-	817	1	-	-	-	-	-	-	-
1_193749786_A/C	1:193749786-193749786	C	downstream_gene_variant	MODIFIER	-	ENSGALG00000019030	Transcript	ENSGALT00000030017	protein_coding	-	-	-	-	-	-	-	-	-	-	3299	1	-	-	-	-	-	-	-
1_193754646_C/A	1:193754646-193754646	A	downstream_gene_variant	MODIFIER	-	ENSGALG00000029040	Transcript	ENSGALT00000045110	protein_coding	-	-	-	-	-	-	-	-	-	-	3078	1	-	-	-	-	-	-	-
1_193755277_T/C	1:193755277-193755277	C	downstream_gene_variant	MODIFIER	-	ENSGALG00000029040	Transcript	ENSGALT00000045110	protein_coding	-	-	-	-	-	-	-	-	-	-	3709	1	-	-	-	-	-	-	-
1_193755308_A/G	1:193755308-193755308	G	downstream_gene_variant	MODIFIER	-	ENSGALG00000029040	Transcript	ENSGALT00000045110	protein_coding	-	-	-	-	-	-	-	-	-	-	3740	1	-	-	-	-	-	-	-
1_193755314_G/C	1:193755314-193755314	C	downstream_gene_variant	MODIFIER	-	ENSGALG00000029040	Transcript	ENSGALT00000045110	protein_coding	-	-	-	-	-	-	-	-	-	-	3746	1	-	-	-	-	-	-	-
1_193757700_T/C	1:193757700-193757700	C	downstream_gene_variant	MODIFIER	RRM1	ENSGALG00000017350	Transcript	ENSGALT00000028034	protein_coding	-	-	-	-	-	-	-	-	-	-	3315	-1	EntrezGene	-	-	-	-	-	-
1_193786288_G/T	1:193786288-193786288	T	downstream_gene_variant	MODIFIER	-	ENSGALG00000025980	Transcript	ENSGALT00000044441	protein_coding	-	-	-	-	-	-	-	-	-	-	1787	-1	-	-	-	-	-	-	-
1_193786288_G/T	1:193786288-193786288	T	upstream_gene_variant	MODIFIER	-	ENSGALG00000027982	Transcript	ENSGALT00000043582	protein_coding	-	-	-	-	-	-	-	-	-	-	489	1	-	-	-	-	-	-	-
1_193786402_C/A	1:193786402-193786402	A	downstream_gene_variant	MODIFIER	-	ENSGALG00000025980	Transcript	ENSGALT00000044441	protein_coding	-	-	-	-	-	-	-	-	-	-	1673	-1	-	-	-	-	-	-	-
1_193786402_C/A	1:193786402-193786402	A	upstream_gene_variant	MODIFIER	-	ENSGALG00000027982	Transcript	ENSGALT00000043582	protein_coding	-	-	-	-	-	-	-	-	-	-	375	1	-	-	-	-	-	-	-
1_193786403_G/C	1:193786403-193786403	C	downstream_gene_variant	MODIFIER	-	ENSGALG00000025980	Transcript	ENSGALT00000044441	protein_coding	-	-	-	-	-	-	-	-	-	-	1672	-1	-	-	-	-	-	-	-
1_193786403_G/C	1:193786403-193786403	C	upstream_gene_variant	MODIFIER	-	ENSGALG00000027982	Transcript	ENSGALT00000043582	protein_coding	-	-	-	-	-	-	-	-	-	-	374	1	-	-	-	-	-	-	-
1_193786404_C/G	1:193786404-193786404	G	downstream_gene_variant	MODIFIER	-	ENSGALG00000025980	Transcript	ENSGALT00000044441	protein_coding	-	-	-	-	-	-	-	-	-	-	1671	-1	-	-	-	-	-	-	-
1_193786404_C/G	1:193786404-193786404	G	upstream_gene_variant	MODIFIER	-	ENSGALG00000027982	Transcript	ENSGALT00000043582	protein_coding	-	-	-	-	-	-	-	-	-	-	373	1	-	-	-	-	-	-	-
1_193786408_C/T	1:193786408-193786408	T	downstream_gene_variant	MODIFIER	-	ENSGALG00000025980	Transcript	ENSGALT00000044441	protein_coding	-	-	-	-	-	-	-	-	-	-	1667	-1	-	-	-	-	-	-	-
1_193786408_C/T	1:193786408-193786408	T	upstream_gene_variant	MODIFIER	-	ENSGALG00000027982	Transcript	ENSGALT00000043582	protein_coding	-	-	-	-	-	-	-	-	-	-	369	1	-	-	-	-	-	-	-
1_193786417_G/T	1:193786417-193786417	T	downstream_gene_variant	MODIFIER	-	ENSGALG00000025980	Transcript	ENSGALT00000044441	protein_coding	-	-	-	-	-	-	-	-	-	-	1658	-1	-	-	-	-	-	-	-
1_193786417_G/T	1:193786417-193786417	T	upstream_gene_variant	MODIFIER	-	ENSGALG00000027982	Transcript	ENSGALT00000043582	protein_coding	-	-	-	-	-	-	-	-	-	-	360	1	-	-	-	-	-	-	-
1_193786418_G/T	1:193786418-193786418	T	downstream_gene_variant	MODIFIER	-	ENSGALG00000025980	Transcript	ENSGALT00000044441	protein_coding	-	-	-	-	-	-	-	-	-	-	1657	-1	-	-	-	-	-	-	-
1_193786418_G/T	1:193786418-193786418	T	upstream_gene_variant	MODIFIER	-	ENSGALG00000027982	Transcript	ENSGALT00000043582	protein_coding	-	-	-	-	-	-	-	-	-	-	359	1	-	-	-	-	-	-	-
1_193786419_C/T	1:193786419-193786419	T	downstream_gene_variant	MODIFIER	-	ENSGALG00000025980	Transcript	ENSGALT00000044441	protein_coding	-	-	-	-	-	-	-	-	-	-	1656	-1	-	-	-	-	-	-	-
1_193786419_C/T	1:193786419-193786419	T	upstream_gene_variant	MODIFIER	-	ENSGALG00000027982	Transcript	ENSGALT00000043582	protein_coding	-	-	-	-	-	-	-	-	-	-	358	1	-	-	-	-	-	-	-
1_193786420_A/T	1:193786420-193786420	T	downstream_gene_variant	MODIFIER	-	ENSGALG00000025980	Transcript	ENSGALT00000044441	protein_coding	-	-	-	-	-	-	-	-	-	-	1655	-1	-	-	-	-	-	-	-
1_193786420_A/T	1:193786420-193786420	T	upstream_gene_variant	MODIFIER	-	ENSGALG00000027982	Transcript	ENSGALT00000043582	protein_coding	-	-	-	-	-	-	-	-	-	-	357	1	-	-	-	-	-	-	-
1_193786421_C/G	1:193786421-193786421	G	downstream_gene_variant	MODIFIER	-	ENSGALG00000025980	Transcript	ENSGALT00000044441	protein_coding	-	-	-	-	-	-	-	-	-	-	1654	-1	-	-	-	-	-	-	-
1_193786421_C/G	1:193786421-193786421	G	upstream_gene_variant	MODIFIER	-	ENSGALG00000027982	Transcript	ENSGALT00000043582	protein_coding	-	-	-	-	-	-	-	-	-	-	356	1	-	-	-	-	-	-	-
1_193798665_C/T	1:193798665-193798665	T	intron_variant	MODIFIER	STIM1	ENSGALG00000017351	Transcript	ENSGALT00000028035	protein_coding	-	12/12	-	-	-	-	-	-	-	-	-	-1	HGNC	HGNC:11386	-	-	-	-	-
1_193798666_A/G	1:193798666-193798666	G	intron_variant	MODIFIER	STIM1	ENSGALG00000017351	Transcript	ENSGALT00000028035	protein_coding	-	12/12	-	-	-	-	-	-	-	-	-	-1	HGNC	HGNC:11386	-	-	-	-	-
1_193798667_T/C	1:193798667-193798667	C	intron_variant	MODIFIER	STIM1	ENSGALG00000017351	Transcript	ENSGALT00000028035	protein_coding	-	12/12	-	-	-	-	-	-	-	-	-	-1	HGNC	HGNC:11386	-	-	-	-	-
1_193798680_T/C	1:193798680-193798680	C	intron_variant	MODIFIER	STIM1	ENSGALG00000017351	Transcript	ENSGALT00000028035	protein_coding	-	12/12	-	-	-	-	-	-	-	-	-	-1	HGNC	HGNC:11386	-	-	-	-	-
1_193798681_G/A	1:193798681-193798681	A	intron_variant	MODIFIER	STIM1	ENSGALG00000017351	Transcript	ENSGALT00000028035	protein_coding	-	12/12	-	-	-	-	-	-	-	-	-	-1	HGNC	HGNC:11386	-	-	-	-	-
1_193798682_T/C	1:193798682-193798682	C	intron_variant	MODIFIER	STIM1	ENSGALG00000017351	Transcript	ENSGALT00000028035	protein_coding	-	12/12	-	-	-	-	-	-	-	-	-	-1	HGNC	HGNC:11386	-	-	-	-	-
1_193802264_T/G	1:193802264-193802264	G	intron_variant	MODIFIER	STIM1	ENSGALG00000017351	Transcript	ENSGALT00000028035	protein_coding	-	9/12	-	-	-	-	-	-	-	-	-	-1	HGNC	HGNC:11386	-	-	-	-	-
1_193809608_G/T	1:193809608-193809608	T	intron_variant	MODIFIER	STIM1	ENSGALG00000017351	Transcript	ENSGALT00000028035	protein_coding	-	6/12	-	-	-	-	-	-	-	-	-	-1	HGNC	HGNC:11386	-	-	-	-	-
1_193809643_G/A	1:193809643-193809643	A	intron_variant	MODIFIER	STIM1	ENSGALG00000017351	Transcript	ENSGALT00000028035	protein_coding	-	6/12	-	-	-	-	-	-	-	-	-	-1	HGNC	HGNC:11386	-	-	-	-	-
1_193809646_T/A	1:193809646-193809646	A	intron_variant	MODIFIER	STIM1	ENSGALG00000017351	Transcript	ENSGALT00000028035	protein_coding	-	6/12	-	-	-	-	-	-	-	-	-	-1	HGNC	HGNC:11386	-	-	-	-	-
1_193819863_G/T	1:193819863-193819863	T	intron_variant	MODIFIER	STIM1	ENSGALG00000017351	Transcript	ENSGALT00000028035	protein_coding	-	4/12	-	-	-	-	-	-	-	-	-	-1	HGNC	HGNC:11386	-	-	-	-	-
1_193819865_G/T	1:193819865-193819865	T	intron_variant	MODIFIER	STIM1	ENSGALG00000017351	Transcript	ENSGALT00000028035	protein_coding	-	4/12	-	-	-	-	-	-	-	-	-	-1	HGNC	HGNC:11386	-	-	-	-	-
1_193819866_T/A	1:193819866-193819866	A	intron_variant	MODIFIER	STIM1	ENSGALG00000017351	Transcript	ENSGALT00000028035	protein_coding	-	4/12	-	-	-	-	-	-	-	-	-	-1	HGNC	HGNC:11386	-	-	-	-	-
1_193824625_G/A	1:193824625-193824625	A	intron_variant	MODIFIER	STIM1	ENSGALG00000017351	Transcript	ENSGALT00000028035	protein_coding	-	2/12	-	-	-	-	-	-	-	-	-	-1	HGNC	HGNC:11386	-	-	-	-	-
1_193824633_G/A	1:193824633-193824633	A	intron_variant	MODIFIER	STIM1	ENSGALG00000017351	Transcript	ENSGALT00000028035	protein_coding	-	2/12	-	-	-	-	-	-	-	-	-	-1	HGNC	HGNC:11386	-	-	-	-	-
1_193829231_G/T	1:193829231-193829231	T	intron_variant	MODIFIER	STIM1	ENSGALG00000017351	Transcript	ENSGALT00000028035	protein_coding	-	1/12	-	-	-	-	-	-	-	-	-	-1	HGNC	HGNC:11386	-	-	-	-	-
1_193829232_C/G	1:193829232-193829232	G	intron_variant	MODIFIER	STIM1	ENSGALG00000017351	Transcript	ENSGALT00000028035	protein_coding	-	1/12	-	-	-	-	-	-	-	-	-	-1	HGNC	HGNC:11386	-	-	-	-	-
1_193829233_T/C	1:193829233-193829233	C	intron_variant	MODIFIER	STIM1	ENSGALG00000017351	Transcript	ENSGALT00000028035	protein_coding	-	1/12	-	-	-	-	-	-	-	-	-	-1	HGNC	HGNC:11386	-	-	-	-	-
1_193829234_C/T	1:193829234-193829234	T	intron_variant	MODIFIER	STIM1	ENSGALG00000017351	Transcript	ENSGALT00000028035	protein_coding	-	1/12	-	-	-	-	-	-	-	-	-	-1	HGNC	HGNC:11386	-	-	-	-	-
1_193829235_A/G	1:193829235-193829235	G	intron_variant	MODIFIER	STIM1	ENSGALG00000017351	Transcript	ENSGALT00000028035	protein_coding	-	1/12	-	-	-	-	-	-	-	-	-	-1	HGNC	HGNC:11386	-	-	-	-	-
1_193829236_G/C	1:193829236-193829236	C	intron_variant	MODIFIER	STIM1	ENSGALG00000017351	Transcript	ENSGALT00000028035	protein_coding	-	1/12	-	-	-	-	-	-	-	-	-	-1	HGNC	HGNC:11386	-	-	-	-	-
1_193840413_T/C	1:193840413-193840413	C	intergenic_variant	MODIFIER	-	-	-	-	-	-	-	-	-	-	-	-	-	-	-	-	-	-	-	-	-	-	-	-
1_193849265_C/G	1:193849265-193849265	G	downstream_gene_variant	MODIFIER	RHOG	ENSGALG00000026995	Transcript	ENSGALT00000043497	protein_coding	-	-	-	-	-	-	-	-	-	-	2223	1	HGNC	HGNC:672	-	-	-	-	-
1_193849265_C/G	1:193849265-193849265	G	downstream_gene_variant	MODIFIER	PGAP2	ENSGALG00000027762	Transcript	ENSGALT00000042853	protein_coding	-	-	-	-	-	-	-	-	-	-	137	-1	HGNC	HGNC:17893	-	-	-	-	-
1_193849502_A/G	1:193849502-193849502	G	downstream_gene_variant	MODIFIER	RHOG	ENSGALG00000026995	Transcript	ENSGALT00000043497	protein_coding	-	-	-	-	-	-	-	-	-	-	2460	1	HGNC	HGNC:672	-	-	-	-	-
1_193849502_A/G	1:193849502-193849502	G	3_prime_UTR_variant	MODIFIER	PGAP2	ENSGALG00000027762	Transcript	ENSGALT00000042853	protein_coding	7/7	-	-	-	1397	-	-	-	-	-	-	-1	HGNC	HGNC:17893	-	-	-	-	-
1_193853313_G/A	1:193853313-193853313	A	intron_variant	MODIFIER	PGAP2	ENSGALG00000027762	Transcript	ENSGALT00000042853	protein_coding	-	5/6	-	-	-	-	-	-	-	-	-	-1	HGNC	HGNC:17893	-	-	-	-	-
1_193853418_G/A	1:193853418-193853418	A	intron_variant	MODIFIER	PGAP2	ENSGALG00000027762	Transcript	ENSGALT00000042853	protein_coding	-	5/6	-	-	-	-	-	-	-	-	-	-1	HGNC	HGNC:17893	-	-	-	-	-
1_193853420_C/T	1:193853420-193853420	T	intron_variant	MODIFIER	PGAP2	ENSGALG00000027762	Transcript	ENSGALT00000042853	protein_coding	-	5/6	-	-	-	-	-	-	-	-	-	-1	HGNC	HGNC:17893	-	-	-	-	-
1_193853421_G/A	1:193853421-193853421	A	intron_variant	MODIFIER	PGAP2	ENSGALG00000027762	Transcript	ENSGALT00000042853	protein_coding	-	5/6	-	-	-	-	-	-	-	-	-	-1	HGNC	HGNC:17893	-	-	-	-	-
1_193853422_C/G	1:193853422-193853422	G	intron_variant	MODIFIER	PGAP2	ENSGALG00000027762	Transcript	ENSGALT00000042853	protein_coding	-	5/6	-	-	-	-	-	-	-	-	-	-1	HGNC	HGNC:17893	-	-	-	-	-
1_193853423_G/T	1:193853423-193853423	T	intron_variant	MODIFIER	PGAP2	ENSGALG00000027762	Transcript	ENSGALT00000042853	protein_coding	-	5/6	-	-	-	-	-	-	-	-	-	-1	HGNC	HGNC:17893	-	-	-	-	-
1_193853427_C/T	1:193853427-193853427	T	intron_variant	MODIFIER	PGAP2	ENSGALG00000027762	Transcript	ENSGALT00000042853	protein_coding	-	5/6	-	-	-	-	-	-	-	-	-	-1	HGNC	HGNC:17893	-	-	-	-	-
1_193853432_G/A	1:193853432-193853432	A	intron_variant	MODIFIER	PGAP2	ENSGALG00000027762	Transcript	ENSGALT00000042853	protein_coding	-	5/6	-	-	-	-	-	-	-	-	-	-1	HGNC	HGNC:17893	-	-	-	-	-
1_193853433_T/C	1:193853433-193853433	C	intron_variant	MODIFIER	PGAP2	ENSGALG00000027762	Transcript	ENSGALT00000042853	protein_coding	-	5/6	-	-	-	-	-	-	-	-	-	-1	HGNC	HGNC:17893	-	-	-	-	-
1_193853434_G/A	1:193853434-193853434	A	intron_variant	MODIFIER	PGAP2	ENSGALG00000027762	Transcript	ENSGALT00000042853	protein_coding	-	5/6	-	-	-	-	-	-	-	-	-	-1	HGNC	HGNC:17893	-	-	-	-	-
1_193853435_T/G	1:193853435-193853435	G	intron_variant	MODIFIER	PGAP2	ENSGALG00000027762	Transcript	ENSGALT00000042853	protein_coding	-	5/6	-	-	-	-	-	-	-	-	-	-1	HGNC	HGNC:17893	-	-	-	-	-
1_193853436_C/T	1:193853436-193853436	T	intron_variant	MODIFIER	PGAP2	ENSGALG00000027762	Transcript	ENSGALT00000042853	protein_coding	-	5/6	-	-	-	-	-	-	-	-	-	-1	HGNC	HGNC:17893	-	-	-	-	-
1_193853464_G/A	1:193853464-193853464	A	intron_variant	MODIFIER	PGAP2	ENSGALG00000027762	Transcript	ENSGALT00000042853	protein_coding	-	5/6	-	-	-	-	-	-	-	-	-	-1	HGNC	HGNC:17893	-	-	-	-	-
1_193853699_T/C	1:193853699-193853699	C	intron_variant	MODIFIER	PGAP2	ENSGALG00000027762	Transcript	ENSGALT00000042853	protein_coding	-	5/6	-	-	-	-	-	-	-	-	-	-1	HGNC	HGNC:17893	-	-	-	-	-
1_193853952_C/A	1:193853952-193853952	A	intron_variant	MODIFIER	PGAP2	ENSGALG00000027762	Transcript	ENSGALT00000042853	protein_coding	-	5/6	-	-	-	-	-	-	-	-	-	-1	HGNC	HGNC:17893	-	-	-	-	-
1_193853976_A/T	1:193853976-193853976	T	intron_variant	MODIFIER	PGAP2	ENSGALG00000027762	Transcript	ENSGALT00000042853	protein_coding	-	5/6	-	-	-	-	-	-	-	-	-	-1	HGNC	HGNC:17893	-	-	-	-	-
1_193853985_T/A	1:193853985-193853985	A	intron_variant	MODIFIER	PGAP2	ENSGALG00000027762	Transcript	ENSGALT00000042853	protein_coding	-	5/6	-	-	-	-	-	-	-	-	-	-1	HGNC	HGNC:17893	-	-	-	-	-
1_193853989_G/A	1:193853989-193853989	A	intron_variant	MODIFIER	PGAP2	ENSGALG00000027762	Transcript	ENSGALT00000042853	protein_coding	-	5/6	-	-	-	-	-	-	-	-	-	-1	HGNC	HGNC:17893	-	-	-	-	-
1_193853993_A/G	1:193853993-193853993	G	intron_variant	MODIFIER	PGAP2	ENSGALG00000027762	Transcript	ENSGALT00000042853	protein_coding	-	5/6	-	-	-	-	-	-	-	-	-	-1	HGNC	HGNC:17893	-	-	-	-	-
1_193854000_T/C	1:193854000-193854000	C	intron_variant	MODIFIER	PGAP2	ENSGALG00000027762	Transcript	ENSGALT00000042853	protein_coding	-	5/6	-	-	-	-	-	-	-	-	-	-1	HGNC	HGNC:17893	-	-	-	-	-
1_193854001_C/G	1:193854001-193854001	G	intron_variant	MODIFIER	PGAP2	ENSGALG00000027762	Transcript	ENSGALT00000042853	protein_coding	-	5/6	-	-	-	-	-	-	-	-	-	-1	HGNC	HGNC:17893	-	-	-	-	-
1_193854004_T/A	1:193854004-193854004	A	intron_variant	MODIFIER	PGAP2	ENSGALG00000027762	Transcript	ENSGALT00000042853	protein_coding	-	5/6	-	-	-	-	-	-	-	-	-	-1	HGNC	HGNC:17893	-	-	-	-	-
1_193860837_C/T	1:193860837-193860837	T	intron_variant	MODIFIER	PGAP2	ENSGALG00000027762	Transcript	ENSGALT00000042853	protein_coding	-	4/6	-	-	-	-	-	-	-	-	-	-1	HGNC	HGNC:17893	-	-	-	-	-
1_193862781_T/C	1:193862781-193862781	C	upstream_gene_variant	MODIFIER	NUP98	ENSGALG00000013552	Transcript	ENSGALT00000022062	protein_coding	-	-	-	-	-	-	-	-	-	-	4947	1	HGNC	HGNC:8068	-	-	-	-	-
1_193862781_T/C	1:193862781-193862781	C	intron_variant	MODIFIER	PGAP2	ENSGALG00000027762	Transcript	ENSGALT00000042853	protein_coding	-	3/6	-	-	-	-	-	-	-	-	-	-1	HGNC	HGNC:17893	-	-	-	-	-
1_193893881_T/A	1:193893881-193893881	A	intron_variant	MODIFIER	NUP98	ENSGALG00000013552	Transcript	ENSGALT00000022062	protein_coding	-	22/33	-	-	-	-	-	-	-	-	-	1	HGNC	HGNC:8068	-	-	-	-	-
1_193893919_T/C	1:193893919-193893919	C	intron_variant	MODIFIER	NUP98	ENSGALG00000013552	Transcript	ENSGALT00000022062	protein_coding	-	22/33	-	-	-	-	-	-	-	-	-	1	HGNC	HGNC:8068	-	-	-	-	-
1_193900907_T/C	1:193900907-193900907	C	intron_variant	MODIFIER	NUP98	ENSGALG00000013552	Transcript	ENSGALT00000022062	protein_coding	-	30/33	-	-	-	-	-	-	-	-	-	1	HGNC	HGNC:8068	-	-	-	-	-
1_193913250_G/A	1:193913250-193913250	A	upstream_gene_variant	MODIFIER	-	ENSGALG00000012603	Transcript	ENSGALT00000020579	protein_coding	-	-	-	-	-	-	-	-	-	-	1052	1	-	-	-	-	-	-	-
1_193913250_G/A	1:193913250-193913250	A	downstream_gene_variant	MODIFIER	-	ENSGALG00000018767	Transcript	ENSGALT00000029643	protein_coding	-	-	-	-	-	-	-	-	-	-	3409	-1	-	-	-	-	-	-	-
1_193913250_G/A	1:193913250-193913250	A	downstream_gene_variant	MODIFIER	CHRNA10	ENSGALG00000022702	Transcript	ENSGALT00000022103	protein_coding	-	-	-	-	-	-	-	-	-	-	2575	1	EntrezGene	-	-	-	-	-	-
1_193913266_C/T	1:193913266-193913266	T	upstream_gene_variant	MODIFIER	-	ENSGALG00000012603	Transcript	ENSGALT00000020579	protein_coding	-	-	-	-	-	-	-	-	-	-	1036	1	-	-	-	-	-	-	-
1_193913266_C/T	1:193913266-193913266	T	downstream_gene_variant	MODIFIER	-	ENSGALG00000018767	Transcript	ENSGALT00000029643	protein_coding	-	-	-	-	-	-	-	-	-	-	3393	-1	-	-	-	-	-	-	-
1_193913266_C/T	1:193913266-193913266	T	downstream_gene_variant	MODIFIER	CHRNA10	ENSGALG00000022702	Transcript	ENSGALT00000022103	protein_coding	-	-	-	-	-	-	-	-	-	-	2591	1	EntrezGene	-	-	-	-	-	-
1_193921518_G/A	1:193921518-193921518	A	upstream_gene_variant	MODIFIER	-	ENSGALG00000009116	Transcript	ENSGALT00000014842	pseudogene	-	-	-	-	-	-	-	-	-	-	3288	1	-	-	-	-	-	-	-
1_193921518_G/A	1:193921518-193921518	A	upstream_gene_variant	MODIFIER	-	ENSGALG00000018767	Transcript	ENSGALT00000029643	protein_coding	-	-	-	-	-	-	-	-	-	-	3748	-1	-	-	-	-	-	-	-
1_193923249_T/C	1:193923249-193923249	C	downstream_gene_variant	MODIFIER	-	ENSGALG00000028491	Transcript	ENSGALT00000045886	protein_coding	-	-	-	-	-	-	-	-	-	-	4567	-1	-	-	-	-	-	-	-
1_193923249_T/C	1:193923249-193923249	C	upstream_gene_variant	MODIFIER	-	ENSGALG00000009116	Transcript	ENSGALT00000014842	pseudogene	-	-	-	-	-	-	-	-	-	-	1557	1	-	-	-	-	-	-	-
1_193923252_G/A	1:193923252-193923252	A	downstream_gene_variant	MODIFIER	-	ENSGALG00000028491	Transcript	ENSGALT00000045886	protein_coding	-	-	-	-	-	-	-	-	-	-	4564	-1	-	-	-	-	-	-	-
1_193923252_G/A	1:193923252-193923252	A	upstream_gene_variant	MODIFIER	-	ENSGALG00000009116	Transcript	ENSGALT00000014842	pseudogene	-	-	-	-	-	-	-	-	-	-	1554	1	-	-	-	-	-	-	-
1_193934949_A/G	1:193934949-193934949	G	intergenic_variant	MODIFIER	-	-	-	-	-	-	-	-	-	-	-	-	-	-	-	-	-	-	-	-	-	-	-	-
1_193938532_T/C	1:193938532-193938532	C	intergenic_variant	MODIFIER	-	-	-	-	-	-	-	-	-	-	-	-	-	-	-	-	-	-	-	-	-	-	-	-
1_193939422_C/T	1:193939422-193939422	T	intergenic_variant	MODIFIER	-	-	-	-	-	-	-	-	-	-	-	-	-	-	-	-	-	-	-	-	-	-	-	-
1_193941484_T/C	1:193941484-193941484	C	intergenic_variant	MODIFIER	-	-	-	-	-	-	-	-	-	-	-	-	-	-	-	-	-	-	-	-	-	-	-	-
1_193941487_A/C	1:193941487-193941487	C	intergenic_variant	MODIFIER	-	-	-	-	-	-	-	-	-	-	-	-	-	-	-	-	-	-	-	-	-	-	-	-
1_193941511_A/G	1:193941511-193941511	G	intergenic_variant	MODIFIER	-	-	-	-	-	-	-	-	-	-	-	-	-	-	-	-	-	-	-	-	-	-	-	-
1_193941611_G/A	1:193941611-193941611	A	intergenic_variant	MODIFIER	-	-	-	-	-	-	-	-	-	-	-	-	-	-	-	-	-	-	-	-	-	-	-	-
1_193941692_G/A	1:193941692-193941692	A	intergenic_variant	MODIFIER	-	-	-	-	-	-	-	-	-	-	-	-	-	-	-	-	-	-	-	-	-	-	-	-
1_193941693_G/T	1:193941693-193941693	T	intergenic_variant	MODIFIER	-	-	-	-	-	-	-	-	-	-	-	-	-	-	-	-	-	-	-	-	-	-	-	-
1_194046642_C/T	1:194046642-194046642	T	intergenic_variant	MODIFIER	-	-	-	-	-	-	-	-	-	-	-	-	-	-	-	-	-	-	-	-	-	-	-	-
1_194138300_C/G	1:194138300-194138300	G	intron_variant	MODIFIER	GDPD5	ENSGALG00000017331	Transcript	ENSGALT00000028007	protein_coding	-	3/15	-	-	-	-	-	-	-	-	-	-1	EntrezGene	-	-	-	-	-	-
1_194138301_A/G	1:194138301-194138301	G	intron_variant	MODIFIER	GDPD5	ENSGALG00000017331	Transcript	ENSGALT00000028007	protein_coding	-	3/15	-	-	-	-	-	-	-	-	-	-1	EntrezGene	-	-	-	-	-	-
1_194138304_C/G	1:194138304-194138304	G	intron_variant	MODIFIER	GDPD5	ENSGALG00000017331	Transcript	ENSGALT00000028007	protein_coding	-	3/15	-	-	-	-	-	-	-	-	-	-1	EntrezGene	-	-	-	-	-	-
1_194138305_T/A	1:194138305-194138305	A	intron_variant	MODIFIER	GDPD5	ENSGALG00000017331	Transcript	ENSGALT00000028007	protein_coding	-	3/15	-	-	-	-	-	-	-	-	-	-1	EntrezGene	-	-	-	-	-	-
1_194138306_C/G	1:194138306-194138306	G	intron_variant	MODIFIER	GDPD5	ENSGALG00000017331	Transcript	ENSGALT00000028007	protein_coding	-	3/15	-	-	-	-	-	-	-	-	-	-1	EntrezGene	-	-	-	-	-	-
1_194138311_T/C	1:194138311-194138311	C	intron_variant	MODIFIER	GDPD5	ENSGALG00000017331	Transcript	ENSGALT00000028007	protein_coding	-	3/15	-	-	-	-	-	-	-	-	-	-1	EntrezGene	-	-	-	-	-	-
1_194138313_T/G	1:194138313-194138313	G	intron_variant	MODIFIER	GDPD5	ENSGALG00000017331	Transcript	ENSGALT00000028007	protein_coding	-	3/15	-	-	-	-	-	-	-	-	-	-1	EntrezGene	-	-	-	-	-	-
1_194418658_C/T	1:194418658-194418658	T	upstream_gene_variant	MODIFIER	gga-mir-1708	ENSGALG00000025198	Transcript	ENSGALT00000042111	miRNA	-	-	-	-	-	-	-	-	-	-	4182	-1	miRBase	-	-	-	-	-	-
1_194418658_C/T	1:194418658-194418658	T	intron_variant	MODIFIER	FCHSD2	ENSGALG00000017329	Transcript	ENSGALT00000028004	protein_coding	-	2/20	-	-	-	-	-	-	-	-	-	-1	HGNC	HGNC:29114	-	-	-	-	-
1_194418713_A/G	1:194418713-194418713	G	upstream_gene_variant	MODIFIER	gga-mir-1708	ENSGALG00000025198	Transcript	ENSGALT00000042111	miRNA	-	-	-	-	-	-	-	-	-	-	4237	-1	miRBase	-	-	-	-	-	-
1_194418713_A/G	1:194418713-194418713	G	intron_variant	MODIFIER	FCHSD2	ENSGALG00000017329	Transcript	ENSGALT00000028004	protein_coding	-	2/20	-	-	-	-	-	-	-	-	-	-1	HGNC	HGNC:29114	-	-	-	-	-
1_194418719_A/C	1:194418719-194418719	C	upstream_gene_variant	MODIFIER	gga-mir-1708	ENSGALG00000025198	Transcript	ENSGALT00000042111	miRNA	-	-	-	-	-	-	-	-	-	-	4243	-1	miRBase	-	-	-	-	-	-
1_194418719_A/C	1:194418719-194418719	C	intron_variant	MODIFIER	FCHSD2	ENSGALG00000017329	Transcript	ENSGALT00000028004	protein_coding	-	2/20	-	-	-	-	-	-	-	-	-	-1	HGNC	HGNC:29114	-	-	-	-	-
1_194418720_C/T	1:194418720-194418720	T	upstream_gene_variant	MODIFIER	gga-mir-1708	ENSGALG00000025198	Transcript	ENSGALT00000042111	miRNA	-	-	-	-	-	-	-	-	-	-	4244	-1	miRBase	-	-	-	-	-	-
1_194418720_C/T	1:194418720-194418720	T	intron_variant	MODIFIER	FCHSD2	ENSGALG00000017329	Transcript	ENSGALT00000028004	protein_coding	-	2/20	-	-	-	-	-	-	-	-	-	-1	HGNC	HGNC:29114	-	-	-	-	-
1_194418721_G/A	1:194418721-194418721	A	upstream_gene_variant	MODIFIER	gga-mir-1708	ENSGALG00000025198	Transcript	ENSGALT00000042111	miRNA	-	-	-	-	-	-	-	-	-	-	4245	-1	miRBase	-	-	-	-	-	-
1_194418721_G/A	1:194418721-194418721	A	intron_variant	MODIFIER	FCHSD2	ENSGALG00000017329	Transcript	ENSGALT00000028004	protein_coding	-	2/20	-	-	-	-	-	-	-	-	-	-1	HGNC	HGNC:29114	-	-	-	-	-
1_194467521_A/G	1:194467521-194467521	G	intron_variant	MODIFIER	P2RY2	ENSGALG00000017328	Transcript	ENSGALT00000028002	protein_coding	-	1/1	-	-	-	-	-	-	-	-	-	1	HGNC	HGNC:8541	-	-	-	-	-
1_194498848_G/A	1:194498848-194498848	A	missense_variant	MODERATE	7.	ENSGALG00000017327	Transcript	ENSGALT00000028001	protein_coding	1/1	-	-	-	681	655	219	E/K	Gag/Aag	-	-	1	Uniprot_gn	-	-	tolerated(0.51)	-	-	-
1_194498848_G/A	1:194498848-194498848	A	upstream_gene_variant	MODIFIER	ARHGEF17	ENSGALG00000017326	Transcript	ENSGALT00000027999	protein_coding	-	-	-	-	-	-	-	-	-	-	4625	1	HGNC	HGNC:21726	-	-	-	-	-
1_194596873_C/T	1:194596873-194596873	T	intron_variant	MODIFIER	FAM168A	ENSGALG00000017323	Transcript	ENSGALT00000027995	protein_coding	-	3/8	-	-	-	-	-	-	-	-	-	-1	HGNC	HGNC:28999	-	-	-	-	-
1_194596896_G/T	1:194596896-194596896	T	intron_variant	MODIFIER	FAM168A	ENSGALG00000017323	Transcript	ENSGALT00000027995	protein_coding	-	3/8	-	-	-	-	-	-	-	-	-	-1	HGNC	HGNC:28999	-	-	-	-	-
1_194596898_C/A	1:194596898-194596898	A	intron_variant	MODIFIER	FAM168A	ENSGALG00000017323	Transcript	ENSGALT00000027995	protein_coding	-	3/8	-	-	-	-	-	-	-	-	-	-1	HGNC	HGNC:28999	-	-	-	-	-
1_194611714_T/A	1:194611714-194611714	A	intron_variant	MODIFIER	FAM168A	ENSGALG00000017323	Transcript	ENSGALT00000027995	protein_coding	-	3/8	-	-	-	-	-	-	-	-	-	-1	HGNC	HGNC:28999	-	-	-	-	-
1_194611715_A/G	1:194611715-194611715	G	intron_variant	MODIFIER	FAM168A	ENSGALG00000017323	Transcript	ENSGALT00000027995	protein_coding	-	3/8	-	-	-	-	-	-	-	-	-	-1	HGNC	HGNC:28999	-	-	-	-	-
1_194611716_G/A	1:194611716-194611716	A	intron_variant	MODIFIER	FAM168A	ENSGALG00000017323	Transcript	ENSGALT00000027995	protein_coding	-	3/8	-	-	-	-	-	-	-	-	-	-1	HGNC	HGNC:28999	-	-	-	-	-
1_194611717_G/A	1:194611717-194611717	A	intron_variant	MODIFIER	FAM168A	ENSGALG00000017323	Transcript	ENSGALT00000027995	protein_coding	-	3/8	-	-	-	-	-	-	-	-	-	-1	HGNC	HGNC:28999	-	-	-	-	-
1_194611718_A/G	1:194611718-194611718	G	intron_variant	MODIFIER	FAM168A	ENSGALG00000017323	Transcript	ENSGALT00000027995	protein_coding	-	3/8	-	-	-	-	-	-	-	-	-	-1	HGNC	HGNC:28999	-	-	-	-	-
1_194611719_G/C	1:194611719-194611719	C	intron_variant	MODIFIER	FAM168A	ENSGALG00000017323	Transcript	ENSGALT00000027995	protein_coding	-	3/8	-	-	-	-	-	-	-	-	-	-1	HGNC	HGNC:28999	-	-	-	-	-
1_194611721_A/C	1:194611721-194611721	C	intron_variant	MODIFIER	FAM168A	ENSGALG00000017323	Transcript	ENSGALT00000027995	protein_coding	-	3/8	-	-	-	-	-	-	-	-	-	-1	HGNC	HGNC:28999	-	-	-	-	-
1_194611722_G/C	1:194611722-194611722	C	intron_variant	MODIFIER	FAM168A	ENSGALG00000017323	Transcript	ENSGALT00000027995	protein_coding	-	3/8	-	-	-	-	-	-	-	-	-	-1	HGNC	HGNC:28999	-	-	-	-	-
1_194611723_C/T	1:194611723-194611723	T	intron_variant	MODIFIER	FAM168A	ENSGALG00000017323	Transcript	ENSGALT00000027995	protein_coding	-	3/8	-	-	-	-	-	-	-	-	-	-1	HGNC	HGNC:28999	-	-	-	-	-
1_194611725_C/T	1:194611725-194611725	T	intron_variant	MODIFIER	FAM168A	ENSGALG00000017323	Transcript	ENSGALT00000027995	protein_coding	-	3/8	-	-	-	-	-	-	-	-	-	-1	HGNC	HGNC:28999	-	-	-	-	-
1_194611726_C/G	1:194611726-194611726	G	intron_variant	MODIFIER	FAM168A	ENSGALG00000017323	Transcript	ENSGALT00000027995	protein_coding	-	3/8	-	-	-	-	-	-	-	-	-	-1	HGNC	HGNC:28999	-	-	-	-	-
1_194613195_G/C	1:194613195-194613195	C	intron_variant	MODIFIER	FAM168A	ENSGALG00000017323	Transcript	ENSGALT00000027995	protein_coding	-	3/8	-	-	-	-	-	-	-	-	-	-1	HGNC	HGNC:28999	-	-	-	-	-
1_194613208_G/A	1:194613208-194613208	A	intron_variant	MODIFIER	FAM168A	ENSGALG00000017323	Transcript	ENSGALT00000027995	protein_coding	-	3/8	-	-	-	-	-	-	-	-	-	-1	HGNC	HGNC:28999	-	-	-	-	-
1_194613211_C/A	1:194613211-194613211	A	intron_variant	MODIFIER	FAM168A	ENSGALG00000017323	Transcript	ENSGALT00000027995	protein_coding	-	3/8	-	-	-	-	-	-	-	-	-	-1	HGNC	HGNC:28999	-	-	-	-	-
1_194613212_A/C	1:194613212-194613212	C	intron_variant	MODIFIER	FAM168A	ENSGALG00000017323	Transcript	ENSGALT00000027995	protein_coding	-	3/8	-	-	-	-	-	-	-	-	-	-1	HGNC	HGNC:28999	-	-	-	-	-
1_194613213_C/A	1:194613213-194613213	A	intron_variant	MODIFIER	FAM168A	ENSGALG00000017323	Transcript	ENSGALT00000027995	protein_coding	-	3/8	-	-	-	-	-	-	-	-	-	-1	HGNC	HGNC:28999	-	-	-	-	-
1_194723611_G/A	1:194723611-194723611	A	intron_variant	MODIFIER	RAB6A	ENSGALG00000017320	Transcript	ENSGALT00000031276	protein_coding	-	7/7	-	-	-	-	-	-	-	-	-	-1	EntrezGene	-	-	-	-	-	-
1_194723905_G/T	1:194723905-194723905	T	intron_variant	MODIFIER	RAB6A	ENSGALG00000017320	Transcript	ENSGALT00000031276	protein_coding	-	7/7	-	-	-	-	-	-	-	-	-	-1	EntrezGene	-	-	-	-	-	-
1_194734110_C/A	1:194734110-194734110	A	intron_variant	MODIFIER	RAB6A	ENSGALG00000017320	Transcript	ENSGALT00000031276	protein_coding	-	6/7	-	-	-	-	-	-	-	-	-	-1	EntrezGene	-	-	-	-	-	-
1_194734111_C/A	1:194734111-194734111	A	intron_variant	MODIFIER	RAB6A	ENSGALG00000017320	Transcript	ENSGALT00000031276	protein_coding	-	6/7	-	-	-	-	-	-	-	-	-	-1	EntrezGene	-	-	-	-	-	-
1_194826291_G/A	1:194826291-194826291	A	intron_variant	MODIFIER	C2CD3	ENSGALG00000017314	Transcript	ENSGALT00000027981	protein_coding	-	32/32	-	-	-	-	-	-	-	-	-	-1	HGNC	HGNC:24564	-	-	-	-	-
1_194826291_G/A	1:194826291-194826291	A	upstream_gene_variant	MODIFIER	UCP	ENSGALG00000017316	Transcript	ENSGALT00000027985	protein_coding	-	-	-	-	-	-	-	-	-	-	1953	-1	Uniprot_gn	-	-	-	-	-	-
1_194826363_C/T	1:194826363-194826363	T	intron_variant	MODIFIER	C2CD3	ENSGALG00000017314	Transcript	ENSGALT00000027981	protein_coding	-	32/32	-	-	-	-	-	-	-	-	-	-1	HGNC	HGNC:24564	-	-	-	-	-
1_194826363_C/T	1:194826363-194826363	T	upstream_gene_variant	MODIFIER	UCP	ENSGALG00000017316	Transcript	ENSGALT00000027985	protein_coding	-	-	-	-	-	-	-	-	-	-	2025	-1	Uniprot_gn	-	-	-	-	-	-
1_194832533_G/A	1:194832533-194832533	A	intron_variant	MODIFIER	C2CD3	ENSGALG00000017314	Transcript	ENSGALT00000027981	protein_coding	-	32/32	-	-	-	-	-	-	-	-	-	-1	HGNC	HGNC:24564	-	-	-	-	-
1_194854178_C/T	1:194854178-194854178	T	intron_variant	MODIFIER	C2CD3	ENSGALG00000017314	Transcript	ENSGALT00000027981	protein_coding	-	24/32	-	-	-	-	-	-	-	-	-	-1	HGNC	HGNC:24564	-	-	-	-	-
1_194854194_C/T	1:194854194-194854194	T	intron_variant	MODIFIER	C2CD3	ENSGALG00000017314	Transcript	ENSGALT00000027981	protein_coding	-	24/32	-	-	-	-	-	-	-	-	-	-1	HGNC	HGNC:24564	-	-	-	-	-
1_194878932_G/A	1:194878932-194878932	A	intron_variant	MODIFIER	C2CD3	ENSGALG00000017314	Transcript	ENSGALT00000027981	protein_coding	-	6/32	-	-	-	-	-	-	-	-	-	-1	HGNC	HGNC:24564	-	-	-	-	-
1_194878933_G/A	1:194878933-194878933	A	intron_variant	MODIFIER	C2CD3	ENSGALG00000017314	Transcript	ENSGALT00000027981	protein_coding	-	6/32	-	-	-	-	-	-	-	-	-	-1	HGNC	HGNC:24564	-	-	-	-	-
1_194878935_G/A	1:194878935-194878935	A	intron_variant	MODIFIER	C2CD3	ENSGALG00000017314	Transcript	ENSGALT00000027981	protein_coding	-	6/32	-	-	-	-	-	-	-	-	-	-1	HGNC	HGNC:24564	-	-	-	-	-
1_194878949_C/T	1:194878949-194878949	T	intron_variant	MODIFIER	C2CD3	ENSGALG00000017314	Transcript	ENSGALT00000027981	protein_coding	-	6/32	-	-	-	-	-	-	-	-	-	-1	HGNC	HGNC:24564	-	-	-	-	-
1_194878950_A/G	1:194878950-194878950	G	intron_variant	MODIFIER	C2CD3	ENSGALG00000017314	Transcript	ENSGALT00000027981	protein_coding	-	6/32	-	-	-	-	-	-	-	-	-	-1	HGNC	HGNC:24564	-	-	-	-	-
1_194878964_A/T	1:194878964-194878964	T	intron_variant	MODIFIER	C2CD3	ENSGALG00000017314	Transcript	ENSGALT00000027981	protein_coding	-	6/32	-	-	-	-	-	-	-	-	-	-1	HGNC	HGNC:24564	-	-	-	-	-
1_194878971_A/G	1:194878971-194878971	G	intron_variant	MODIFIER	C2CD3	ENSGALG00000017314	Transcript	ENSGALT00000027981	protein_coding	-	6/32	-	-	-	-	-	-	-	-	-	-1	HGNC	HGNC:24564	-	-	-	-	-
1_195048547_C/T	1:195048547-195048547	T	intron_variant	MODIFIER	POLD3	ENSGALG00000017307	Transcript	ENSGALT00000027966	protein_coding	-	5/12	-	-	-	-	-	-	-	-	-	-1	EntrezGene	-	-	-	-	-	-
1_195048548_T/C	1:195048548-195048548	C	intron_variant	MODIFIER	POLD3	ENSGALG00000017307	Transcript	ENSGALT00000027966	protein_coding	-	5/12	-	-	-	-	-	-	-	-	-	-1	EntrezGene	-	-	-	-	-	-
1_195091804_G/A	1:195091804-195091804	A	intron_variant	MODIFIER	PGM2L1	ENSGALG00000017304	Transcript	ENSGALT00000036353	protein_coding	-	1/13	-	-	-	-	-	-	-	-	-	1	HGNC	HGNC:20898	-	-	-	-	-
1_195098790_C/G	1:195098790-195098790	G	intron_variant	MODIFIER	PGM2L1	ENSGALG00000017304	Transcript	ENSGALT00000036353	protein_coding	-	1/13	-	-	-	-	-	-	-	-	-	1	HGNC	HGNC:20898	-	-	-	-	-
1_195106872_G/T	1:195106872-195106872	T	intron_variant	MODIFIER	PGM2L1	ENSGALG00000017304	Transcript	ENSGALT00000036353	protein_coding	-	3/13	-	-	-	-	-	-	-	-	-	1	HGNC	HGNC:20898	-	-	-	-	-
1_195106883_G/T	1:195106883-195106883	T	intron_variant	MODIFIER	PGM2L1	ENSGALG00000017304	Transcript	ENSGALT00000036353	protein_coding	-	3/13	-	-	-	-	-	-	-	-	-	1	HGNC	HGNC:20898	-	-	-	-	-
1_195114102_T/C	1:195114102-195114102	C	intron_variant	MODIFIER	PGM2L1	ENSGALG00000017304	Transcript	ENSGALT00000036353	protein_coding	-	9/13	-	-	-	-	-	-	-	-	-	1	HGNC	HGNC:20898	-	-	-	-	-
1_195114113_C/G	1:195114113-195114113	G	intron_variant	MODIFIER	PGM2L1	ENSGALG00000017304	Transcript	ENSGALT00000036353	protein_coding	-	9/13	-	-	-	-	-	-	-	-	-	1	HGNC	HGNC:20898	-	-	-	-	-
1_195114115_G/A	1:195114115-195114115	A	intron_variant	MODIFIER	PGM2L1	ENSGALG00000017304	Transcript	ENSGALT00000036353	protein_coding	-	9/13	-	-	-	-	-	-	-	-	-	1	HGNC	HGNC:20898	-	-	-	-	-
1_195158036_T/C	1:195158036-195158036	C	intergenic_variant	MODIFIER	-	-	-	-	-	-	-	-	-	-	-	-	-	-	-	-	-	-	-	-	-	-	-	-
1_195188325_A/T	1:195188325-195188325	T	intergenic_variant	MODIFIER	-	-	-	-	-	-	-	-	-	-	-	-	-	-	-	-	-	-	-	-	-	-	-	-
1_195188668_T/G	1:195188668-195188668	G	intergenic_variant	MODIFIER	-	-	-	-	-	-	-	-	-	-	-	-	-	-	-	-	-	-	-	-	-	-	-	-
1_195188674_C/A	1:195188674-195188674	A	intergenic_variant	MODIFIER	-	-	-	-	-	-	-	-	-	-	-	-	-	-	-	-	-	-	-	-	-	-	-	-
1_195189154_A/C	1:195189154-195189154	C	downstream_gene_variant	MODIFIER	SLCO2B1	ENSGALG00000017302	Transcript	ENSGALT00000027961	protein_coding	-	-	-	-	-	-	-	-	-	-	4747	-1	HGNC	HGNC:10962	-	-	-	-	-
1_195189161_C/A	1:195189161-195189161	A	downstream_gene_variant	MODIFIER	SLCO2B1	ENSGALG00000017302	Transcript	ENSGALT00000027961	protein_coding	-	-	-	-	-	-	-	-	-	-	4740	-1	HGNC	HGNC:10962	-	-	-	-	-
1_195189162_C/A	1:195189162-195189162	A	downstream_gene_variant	MODIFIER	SLCO2B1	ENSGALG00000017302	Transcript	ENSGALT00000027961	protein_coding	-	-	-	-	-	-	-	-	-	-	4739	-1	HGNC	HGNC:10962	-	-	-	-	-
1_195190471_T/A	1:195190471-195190471	A	downstream_gene_variant	MODIFIER	SLCO2B1	ENSGALG00000017302	Transcript	ENSGALT00000027961	protein_coding	-	-	-	-	-	-	-	-	-	-	3430	-1	HGNC	HGNC:10962	-	-	-	-	-
1_195276605_A/G	1:195276605-195276605	G	3_prime_UTR_variant	MODIFIER	-	ENSGALG00000017301	Transcript	ENSGALT00000027956	protein_coding	21/21	-	-	-	6261	-	-	-	-	-	-	1	-	-	-	-	-	-	-
1_195276609_C/A	1:195276609-195276609	A	3_prime_UTR_variant	MODIFIER	-	ENSGALG00000017301	Transcript	ENSGALT00000027956	protein_coding	21/21	-	-	-	6265	-	-	-	-	-	-	1	-	-	-	-	-	-	-
1_195276633_G/A	1:195276633-195276633	A	3_prime_UTR_variant	MODIFIER	-	ENSGALG00000017301	Transcript	ENSGALT00000027956	protein_coding	21/21	-	-	-	6289	-	-	-	-	-	-	1	-	-	-	-	-	-	-
1_1970738_A/G	1:1970738-1970738	G	splice_region_variant,intron_variant	LOW	-	ENSGALG00000026341	Transcript	ENSGALT00000013826	protein_coding	-	4/5	-	-	-	-	-	-	-	-	-	-1	-	-	-	-	-	-	-
1_1970794_G/A	1:1970794-1970794	A	synonymous_variant	LOW	-	ENSGALG00000026341	Transcript	ENSGALT00000013826	protein_coding	4/6	-	-	-	282	282	94	D	gaC/gaT	-	-	-1	-	-	-	-	-	-	-
1_1970803_G/A	1:1970803-1970803	A	synonymous_variant	LOW	-	ENSGALG00000026341	Transcript	ENSGALT00000013826	protein_coding	4/6	-	-	-	273	273	91	G	ggC/ggT	-	-	-1	-	-	-	-	-	-	-
1_1970815_G/A	1:1970815-1970815	A	synonymous_variant	LOW	-	ENSGALG00000026341	Transcript	ENSGALT00000013826	protein_coding	4/6	-	-	-	261	261	87	F	ttC/ttT	-	-	-1	-	-	-	-	-	-	-
1_20006019_G/A	1:20006019-20006019	A	intron_variant	MODIFIER	TRABD	ENSGALG00000008705	Transcript	ENSGALT00000014167	protein_coding	-	1/10	-	-	-	-	-	-	-	-	-	1	EntrezGene	-	-	-	-	-	-
1_20006130_G/T	1:20006130-20006130	T	intron_variant	MODIFIER	TRABD	ENSGALG00000008705	Transcript	ENSGALT00000014167	protein_coding	-	1/10	-	-	-	-	-	-	-	-	-	1	EntrezGene	-	-	-	-	-	-
1_20006131_A/T	1:20006131-20006131	T	intron_variant	MODIFIER	TRABD	ENSGALG00000008705	Transcript	ENSGALT00000014167	protein_coding	-	1/10	-	-	-	-	-	-	-	-	-	1	EntrezGene	-	-	-	-	-	-
1_21860724_T/A	1:21860724-21860724	A	upstream_gene_variant	MODIFIER	-	ENSGALG00000008755	Transcript	ENSGALT00000014244	protein_coding	-	-	-	-	-	-	-	-	-	-	213	-1	-	-	-	-	-	-	-
1_21860732_G/A	1:21860732-21860732	A	upstream_gene_variant	MODIFIER	-	ENSGALG00000008755	Transcript	ENSGALT00000014244	protein_coding	-	-	-	-	-	-	-	-	-	-	221	-1	-	-	-	-	-	-	-
1_2190_T/C	1:2190-2190	C	5_prime_UTR_variant	MODIFIER	-	ENSGALG00000009771	Transcript	ENSGALT00000015891	protein_coding	1/6	-	-	-	456	-	-	-	-	-	-	1	-	-	-	-	-	-	-
1_2193_T/C	1:2193-2193	C	5_prime_UTR_variant	MODIFIER	-	ENSGALG00000009771	Transcript	ENSGALT00000015891	protein_coding	1/6	-	-	-	459	-	-	-	-	-	-	1	-	-	-	-	-	-	-
1_2205_T/A	1:2205-2205	A	5_prime_UTR_variant	MODIFIER	-	ENSGALG00000009771	Transcript	ENSGALT00000015891	protein_coding	1/6	-	-	-	471	-	-	-	-	-	-	1	-	-	-	-	-	-	-
1_22050508_C/T	1:22050508-22050508	T	synonymous_variant	LOW	LMOD2	ENSGALG00000008805	Transcript	ENSGALT00000014313	protein_coding	2/3	-	-	-	1252	420	140	E	gaG/gaA	-	-	-1	EntrezGene	-	-	-	-	-	-
1_2206_G/A	1:2206-2206	A	5_prime_UTR_variant	MODIFIER	-	ENSGALG00000009771	Transcript	ENSGALT00000015891	protein_coding	1/6	-	-	-	472	-	-	-	-	-	-	1	-	-	-	-	-	-	-
1_2207_T/C	1:2207-2207	C	5_prime_UTR_variant	MODIFIER	-	ENSGALG00000009771	Transcript	ENSGALT00000015891	protein_coding	1/6	-	-	-	473	-	-	-	-	-	-	1	-	-	-	-	-	-	-
1_22181253_T/A	1:22181253-22181253	A	intergenic_variant	MODIFIER	-	-	-	-	-	-	-	-	-	-	-	-	-	-	-	-	-	-	-	-	-	-	-	-
1_22181254_G/C	1:22181254-22181254	C	intergenic_variant	MODIFIER	-	-	-	-	-	-	-	-	-	-	-	-	-	-	-	-	-	-	-	-	-	-	-	-
1_22181255_T/A	1:22181255-22181255	A	intergenic_variant	MODIFIER	-	-	-	-	-	-	-	-	-	-	-	-	-	-	-	-	-	-	-	-	-	-	-	-
1_22181256_G/A	1:22181256-22181256	A	intergenic_variant	MODIFIER	-	-	-	-	-	-	-	-	-	-	-	-	-	-	-	-	-	-	-	-	-	-	-	-
1_22181257_C/G	1:22181257-22181257	G	intergenic_variant	MODIFIER	-	-	-	-	-	-	-	-	-	-	-	-	-	-	-	-	-	-	-	-	-	-	-	-
1_22181259_T/A	1:22181259-22181259	A	intergenic_variant	MODIFIER	-	-	-	-	-	-	-	-	-	-	-	-	-	-	-	-	-	-	-	-	-	-	-	-
1_22181260_C/G	1:22181260-22181260	G	intergenic_variant	MODIFIER	-	-	-	-	-	-	-	-	-	-	-	-	-	-	-	-	-	-	-	-	-	-	-	-
1_22181263_A/C	1:22181263-22181263	C	intergenic_variant	MODIFIER	-	-	-	-	-	-	-	-	-	-	-	-	-	-	-	-	-	-	-	-	-	-	-	-
1_22181264_A/T	1:22181264-22181264	T	intergenic_variant	MODIFIER	-	-	-	-	-	-	-	-	-	-	-	-	-	-	-	-	-	-	-	-	-	-	-	-
1_22181265_C/G	1:22181265-22181265	G	intergenic_variant	MODIFIER	-	-	-	-	-	-	-	-	-	-	-	-	-	-	-	-	-	-	-	-	-	-	-	-
1_22181266_A/G	1:22181266-22181266	G	intergenic_variant	MODIFIER	-	-	-	-	-	-	-	-	-	-	-	-	-	-	-	-	-	-	-	-	-	-	-	-
1_22181267_A/C	1:22181267-22181267	C	intergenic_variant	MODIFIER	-	-	-	-	-	-	-	-	-	-	-	-	-	-	-	-	-	-	-	-	-	-	-	-
1_222011_T/C	1:222011-222011	C	intron_variant	MODIFIER	-	ENSGALG00000026110	Transcript	ENSGALT00000043996	protein_coding	-	8/40	-	-	-	-	-	-	-	-	-	1	-	-	-	-	-	-	-
1_222092_T/G	1:222092-222092	G	intron_variant	MODIFIER	-	ENSGALG00000026110	Transcript	ENSGALT00000043996	protein_coding	-	8/40	-	-	-	-	-	-	-	-	-	1	-	-	-	-	-	-	-
1_222337_G/A	1:222337-222337	A	intron_variant	MODIFIER	-	ENSGALG00000026110	Transcript	ENSGALT00000043996	protein_coding	-	8/40	-	-	-	-	-	-	-	-	-	1	-	-	-	-	-	-	-
1_233441_G/T	1:233441-233441	T	intron_variant	MODIFIER	-	ENSGALG00000026110	Transcript	ENSGALT00000043996	protein_coding	-	9/40	-	-	-	-	-	-	-	-	-	1	-	-	-	-	-	-	-
1_2642208_C/T	1:2642208-2642208	T	intron_variant	MODIFIER	PLXNA4	ENSGALG00000006473	Transcript	ENSGALT00000010457	protein_coding	-	29/30	-	-	-	-	-	-	-	-	-	1	HGNC	HGNC:9102	-	-	-	-	-
1_266619_G/A	1:266619-266619	A	intron_variant	MODIFIER	-	ENSGALG00000026110	Transcript	ENSGALT00000043996	protein_coding	-	15/40	-	-	-	-	-	-	-	-	-	1	-	-	-	-	-	-	-
1_266626_A/T	1:266626-266626	T	intron_variant	MODIFIER	-	ENSGALG00000026110	Transcript	ENSGALT00000043996	protein_coding	-	15/40	-	-	-	-	-	-	-	-	-	1	-	-	-	-	-	-	-
1_266629_A/G	1:266629-266629	G	intron_variant	MODIFIER	-	ENSGALG00000026110	Transcript	ENSGALT00000043996	protein_coding	-	15/40	-	-	-	-	-	-	-	-	-	1	-	-	-	-	-	-	-
1_26883596_G/T	1:26883596-26883596	T	intergenic_variant	MODIFIER	-	-	-	-	-	-	-	-	-	-	-	-	-	-	-	-	-	-	-	-	-	-	-	-
1_2740334_G/A	1:2740334-2740334	A	downstream_gene_variant	MODIFIER	-	ENSGALG00000017622	Transcript	ENSGALT00000028323	protein_coding	-	-	-	-	-	-	-	-	-	-	4813	-1	-	-	-	-	-	-	-
1_2743267_G/T	1:2743267-2743267	T	downstream_gene_variant	MODIFIER	-	ENSGALG00000017622	Transcript	ENSGALT00000028323	protein_coding	-	-	-	-	-	-	-	-	-	-	1880	-1	-	-	-	-	-	-	-
1_2743269_C/G	1:2743269-2743269	G	downstream_gene_variant	MODIFIER	-	ENSGALG00000017622	Transcript	ENSGALT00000028323	protein_coding	-	-	-	-	-	-	-	-	-	-	1878	-1	-	-	-	-	-	-	-
1_28513101_C/T	1:28513101-28513101	T	downstream_gene_variant	MODIFIER	PNPLA8	ENSGALG00000009505	Transcript	ENSGALT00000015471	protein_coding	-	-	-	-	-	-	-	-	-	-	4399	1	EntrezGene	-	-	-	-	-	-
1_28525763_T/A	1:28525763-28525763	A	intron_variant	MODIFIER	NRCAM	ENSGALG00000009514	Transcript	ENSGALT00000015492	protein_coding	-	1/33	-	-	-	-	-	-	-	-	-	1	HGNC	HGNC:7994	-	-	-	-	-
1_2898642_T/C	1:2898642-2898642	C	intergenic_variant	MODIFIER	-	-	-	-	-	-	-	-	-	-	-	-	-	-	-	-	-	-	-	-	-	-	-	-
1_2898688_G/C	1:2898688-2898688	C	intergenic_variant	MODIFIER	-	-	-	-	-	-	-	-	-	-	-	-	-	-	-	-	-	-	-	-	-	-	-	-
1_2898689_A/T	1:2898689-2898689	T	intergenic_variant	MODIFIER	-	-	-	-	-	-	-	-	-	-	-	-	-	-	-	-	-	-	-	-	-	-	-	-
1_2898692_C/T	1:2898692-2898692	T	intergenic_variant	MODIFIER	-	-	-	-	-	-	-	-	-	-	-	-	-	-	-	-	-	-	-	-	-	-	-	-
1_2898693_C/T	1:2898693-2898693	T	intergenic_variant	MODIFIER	-	-	-	-	-	-	-	-	-	-	-	-	-	-	-	-	-	-	-	-	-	-	-	-
1_2898694_A/G	1:2898694-2898694	G	intergenic_variant	MODIFIER	-	-	-	-	-	-	-	-	-	-	-	-	-	-	-	-	-	-	-	-	-	-	-	-
1_2898696_T/C	1:2898696-2898696	C	intergenic_variant	MODIFIER	-	-	-	-	-	-	-	-	-	-	-	-	-	-	-	-	-	-	-	-	-	-	-	-
1_2898697_C/A	1:2898697-2898697	A	intergenic_variant	MODIFIER	-	-	-	-	-	-	-	-	-	-	-	-	-	-	-	-	-	-	-	-	-	-	-	-
1_29488188_T/G	1:29488188-29488188	G	intergenic_variant	MODIFIER	-	-	-	-	-	-	-	-	-	-	-	-	-	-	-	-	-	-	-	-	-	-	-	-
1_29666655_C/A	1:29666655-29666655	A	intergenic_variant	MODIFIER	-	-	-	-	-	-	-	-	-	-	-	-	-	-	-	-	-	-	-	-	-	-	-	-
1_29774743_C/T	1:29774743-29774743	T	intergenic_variant	MODIFIER	-	-	-	-	-	-	-	-	-	-	-	-	-	-	-	-	-	-	-	-	-	-	-	-
1_29837417_G/A	1:29837417-29837417	A	intergenic_variant	MODIFIER	-	-	-	-	-	-	-	-	-	-	-	-	-	-	-	-	-	-	-	-	-	-	-	-
1_300693_G/A	1:300693-300693	A	intron_variant	MODIFIER	-	ENSGALG00000026110	Transcript	ENSGALT00000043996	protein_coding	-	16/40	-	-	-	-	-	-	-	-	-	1	-	-	-	-	-	-	-
1_305981_C/G	1:305981-305981	G	intron_variant	MODIFIER	-	ENSGALG00000026110	Transcript	ENSGALT00000043996	protein_coding	-	16/40	-	-	-	-	-	-	-	-	-	1	-	-	-	-	-	-	-
1_305982_A/G	1:305982-305982	G	intron_variant	MODIFIER	-	ENSGALG00000026110	Transcript	ENSGALT00000043996	protein_coding	-	16/40	-	-	-	-	-	-	-	-	-	1	-	-	-	-	-	-	-
1_305983_G/C	1:305983-305983	C	intron_variant	MODIFIER	-	ENSGALG00000026110	Transcript	ENSGALT00000043996	protein_coding	-	16/40	-	-	-	-	-	-	-	-	-	1	-	-	-	-	-	-	-
1_305984_G/A	1:305984-305984	A	intron_variant	MODIFIER	-	ENSGALG00000026110	Transcript	ENSGALT00000043996	protein_coding	-	16/40	-	-	-	-	-	-	-	-	-	1	-	-	-	-	-	-	-
1_305985_C/A	1:305985-305985	A	intron_variant	MODIFIER	-	ENSGALG00000026110	Transcript	ENSGALT00000043996	protein_coding	-	16/40	-	-	-	-	-	-	-	-	-	1	-	-	-	-	-	-	-
1_305987_A/C	1:305987-305987	C	intron_variant	MODIFIER	-	ENSGALG00000026110	Transcript	ENSGALT00000043996	protein_coding	-	16/40	-	-	-	-	-	-	-	-	-	1	-	-	-	-	-	-	-
1_305988_A/T	1:305988-305988	T	intron_variant	MODIFIER	-	ENSGALG00000026110	Transcript	ENSGALT00000043996	protein_coding	-	16/40	-	-	-	-	-	-	-	-	-	1	-	-	-	-	-	-	-
1_305989_C/G	1:305989-305989	G	intron_variant	MODIFIER	-	ENSGALG00000026110	Transcript	ENSGALT00000043996	protein_coding	-	16/40	-	-	-	-	-	-	-	-	-	1	-	-	-	-	-	-	-
1_305990_T/C	1:305990-305990	C	intron_variant	MODIFIER	-	ENSGALG00000026110	Transcript	ENSGALT00000043996	protein_coding	-	16/40	-	-	-	-	-	-	-	-	-	1	-	-	-	-	-	-	-
1_31125878_T/C	1:31125878-31125878	C	intergenic_variant	MODIFIER	-	-	-	-	-	-	-	-	-	-	-	-	-	-	-	-	-	-	-	-	-	-	-	-
1_31627521_C/G	1:31627521-31627521	G	intergenic_variant	MODIFIER	-	-	-	-	-	-	-	-	-	-	-	-	-	-	-	-	-	-	-	-	-	-	-	-
1_31627533_T/G	1:31627533-31627533	G	intergenic_variant	MODIFIER	-	-	-	-	-	-	-	-	-	-	-	-	-	-	-	-	-	-	-	-	-	-	-	-
1_31627534_T/C	1:31627534-31627534	C	intergenic_variant	MODIFIER	-	-	-	-	-	-	-	-	-	-	-	-	-	-	-	-	-	-	-	-	-	-	-	-
1_31627535_G/C	1:31627535-31627535	C	intergenic_variant	MODIFIER	-	-	-	-	-	-	-	-	-	-	-	-	-	-	-	-	-	-	-	-	-	-	-	-
1_31627536_T/G	1:31627536-31627536	G	intergenic_variant	MODIFIER	-	-	-	-	-	-	-	-	-	-	-	-	-	-	-	-	-	-	-	-	-	-	-	-
1_31627537_T/C	1:31627537-31627537	C	intergenic_variant	MODIFIER	-	-	-	-	-	-	-	-	-	-	-	-	-	-	-	-	-	-	-	-	-	-	-	-
1_31627538_G/A	1:31627538-31627538	A	intergenic_variant	MODIFIER	-	-	-	-	-	-	-	-	-	-	-	-	-	-	-	-	-	-	-	-	-	-	-	-
1_31627539_G/C	1:31627539-31627539	C	intergenic_variant	MODIFIER	-	-	-	-	-	-	-	-	-	-	-	-	-	-	-	-	-	-	-	-	-	-	-	-
1_32102496_G/C	1:32102496-32102496	C	intergenic_variant	MODIFIER	-	-	-	-	-	-	-	-	-	-	-	-	-	-	-	-	-	-	-	-	-	-	-	-
1_32765225_G/A	1:32765225-32765225	A	intron_variant	MODIFIER	FAM19A2	ENSGALG00000019361	Transcript	ENSGALT00000030682	protein_coding	-	1/4	-	-	-	-	-	-	-	-	-	-1	HGNC	HGNC:21589	-	-	-	-	-
1_32853197_G/C	1:32853197-32853197	C	intergenic_variant	MODIFIER	-	-	-	-	-	-	-	-	-	-	-	-	-	-	-	-	-	-	-	-	-	-	-	-
1_33215794_T/C	1:33215794-33215794	C	intergenic_variant	MODIFIER	-	-	-	-	-	-	-	-	-	-	-	-	-	-	-	-	-	-	-	-	-	-	-	-
1_33664604_G/A	1:33664604-33664604	A	intergenic_variant	MODIFIER	-	-	-	-	-	-	-	-	-	-	-	-	-	-	-	-	-	-	-	-	-	-	-	-
1_33664645_G/A	1:33664645-33664645	A	intergenic_variant	MODIFIER	-	-	-	-	-	-	-	-	-	-	-	-	-	-	-	-	-	-	-	-	-	-	-	-
1_33664646_G/A	1:33664646-33664646	A	intergenic_variant	MODIFIER	-	-	-	-	-	-	-	-	-	-	-	-	-	-	-	-	-	-	-	-	-	-	-	-
1_336749_G/A	1:336749-336749	A	intron_variant	MODIFIER	-	ENSGALG00000026110	Transcript	ENSGALT00000043996	protein_coding	-	18/40	-	-	-	-	-	-	-	-	-	1	-	-	-	-	-	-	-
1_336750_G/A	1:336750-336750	A	intron_variant	MODIFIER	-	ENSGALG00000026110	Transcript	ENSGALT00000043996	protein_coding	-	18/40	-	-	-	-	-	-	-	-	-	1	-	-	-	-	-	-	-
1_336751_T/G	1:336751-336751	G	intron_variant	MODIFIER	-	ENSGALG00000026110	Transcript	ENSGALT00000043996	protein_coding	-	18/40	-	-	-	-	-	-	-	-	-	1	-	-	-	-	-	-	-
1_33805473_A/C	1:33805473-33805473	C	downstream_gene_variant	MODIFIER	TBC1D30	ENSGALG00000009859	Transcript	ENSGALT00000016033	protein_coding	-	-	-	-	-	-	-	-	-	-	968	1	HGNC	HGNC:29164	-	-	-	-	-
1_33805474_G/T	1:33805474-33805474	T	downstream_gene_variant	MODIFIER	TBC1D30	ENSGALG00000009859	Transcript	ENSGALT00000016033	protein_coding	-	-	-	-	-	-	-	-	-	-	969	1	HGNC	HGNC:29164	-	-	-	-	-
1_33805476_T/G	1:33805476-33805476	G	downstream_gene_variant	MODIFIER	TBC1D30	ENSGALG00000009859	Transcript	ENSGALT00000016033	protein_coding	-	-	-	-	-	-	-	-	-	-	971	1	HGNC	HGNC:29164	-	-	-	-	-
1_33805477_T/G	1:33805477-33805477	G	downstream_gene_variant	MODIFIER	TBC1D30	ENSGALG00000009859	Transcript	ENSGALT00000016033	protein_coding	-	-	-	-	-	-	-	-	-	-	972	1	HGNC	HGNC:29164	-	-	-	-	-
1_33805478_C/G	1:33805478-33805478	G	downstream_gene_variant	MODIFIER	TBC1D30	ENSGALG00000009859	Transcript	ENSGALT00000016033	protein_coding	-	-	-	-	-	-	-	-	-	-	973	1	HGNC	HGNC:29164	-	-	-	-	-
1_33805479_T/C	1:33805479-33805479	C	downstream_gene_variant	MODIFIER	TBC1D30	ENSGALG00000009859	Transcript	ENSGALT00000016033	protein_coding	-	-	-	-	-	-	-	-	-	-	974	1	HGNC	HGNC:29164	-	-	-	-	-
1_33805480_C/A	1:33805480-33805480	A	downstream_gene_variant	MODIFIER	TBC1D30	ENSGALG00000009859	Transcript	ENSGALT00000016033	protein_coding	-	-	-	-	-	-	-	-	-	-	975	1	HGNC	HGNC:29164	-	-	-	-	-
1_33805481_G/A	1:33805481-33805481	A	downstream_gene_variant	MODIFIER	TBC1D30	ENSGALG00000009859	Transcript	ENSGALT00000016033	protein_coding	-	-	-	-	-	-	-	-	-	-	976	1	HGNC	HGNC:29164	-	-	-	-	-
1_33805482_G/C	1:33805482-33805482	C	downstream_gene_variant	MODIFIER	TBC1D30	ENSGALG00000009859	Transcript	ENSGALT00000016033	protein_coding	-	-	-	-	-	-	-	-	-	-	977	1	HGNC	HGNC:29164	-	-	-	-	-
1_33805483_G/T	1:33805483-33805483	T	downstream_gene_variant	MODIFIER	TBC1D30	ENSGALG00000009859	Transcript	ENSGALT00000016033	protein_coding	-	-	-	-	-	-	-	-	-	-	978	1	HGNC	HGNC:29164	-	-	-	-	-
1_33805485_A/C	1:33805485-33805485	C	downstream_gene_variant	MODIFIER	TBC1D30	ENSGALG00000009859	Transcript	ENSGALT00000016033	protein_coding	-	-	-	-	-	-	-	-	-	-	980	1	HGNC	HGNC:29164	-	-	-	-	-
1_34391114_G/A	1:34391114-34391114	A	downstream_gene_variant	MODIFIER	GRIP1	ENSGALG00000009895	Transcript	ENSGALT00000016088	protein_coding	-	-	-	-	-	-	-	-	-	-	224	-1	HGNC	HGNC:18708	-	-	-	-	-
1_34391114_G/A	1:34391114-34391114	A	downstream_gene_variant	MODIFIER	HELB	ENSGALG00000009885	Transcript	ENSGALT00000016069	protein_coding	-	-	-	-	-	-	-	-	-	-	1854	1	HGNC	HGNC:17196	-	-	-	-	-
1_34391128_C/T	1:34391128-34391128	T	downstream_gene_variant	MODIFIER	GRIP1	ENSGALG00000009895	Transcript	ENSGALT00000016088	protein_coding	-	-	-	-	-	-	-	-	-	-	210	-1	HGNC	HGNC:18708	-	-	-	-	-
1_34391128_C/T	1:34391128-34391128	T	downstream_gene_variant	MODIFIER	HELB	ENSGALG00000009885	Transcript	ENSGALT00000016069	protein_coding	-	-	-	-	-	-	-	-	-	-	1868	1	HGNC	HGNC:17196	-	-	-	-	-
1_345687_G/A	1:345687-345687	A	intron_variant	MODIFIER	-	ENSGALG00000026110	Transcript	ENSGALT00000043996	protein_coding	-	18/40	-	-	-	-	-	-	-	-	-	1	-	-	-	-	-	-	-
1_345689_T/G	1:345689-345689	G	intron_variant	MODIFIER	-	ENSGALG00000026110	Transcript	ENSGALT00000043996	protein_coding	-	18/40	-	-	-	-	-	-	-	-	-	1	-	-	-	-	-	-	-
1_34656010_C/G	1:34656010-34656010	G	intergenic_variant	MODIFIER	-	-	-	-	-	-	-	-	-	-	-	-	-	-	-	-	-	-	-	-	-	-	-	-
1_34656017_G/C	1:34656017-34656017	C	intergenic_variant	MODIFIER	-	-	-	-	-	-	-	-	-	-	-	-	-	-	-	-	-	-	-	-	-	-	-	-
1_34656018_C/T	1:34656018-34656018	T	intergenic_variant	MODIFIER	-	-	-	-	-	-	-	-	-	-	-	-	-	-	-	-	-	-	-	-	-	-	-	-
1_34692173_C/T	1:34692173-34692173	T	intergenic_variant	MODIFIER	-	-	-	-	-	-	-	-	-	-	-	-	-	-	-	-	-	-	-	-	-	-	-	-
1_34816512_C/T	1:34816512-34816512	T	intergenic_variant	MODIFIER	-	-	-	-	-	-	-	-	-	-	-	-	-	-	-	-	-	-	-	-	-	-	-	-
1_34926841_C/T	1:34926841-34926841	T	intergenic_variant	MODIFIER	-	-	-	-	-	-	-	-	-	-	-	-	-	-	-	-	-	-	-	-	-	-	-	-
1_34946865_G/C	1:34946865-34946865	C	intergenic_variant	MODIFIER	-	-	-	-	-	-	-	-	-	-	-	-	-	-	-	-	-	-	-	-	-	-	-	-
1_34964521_G/A	1:34964521-34964521	A	intergenic_variant	MODIFIER	-	-	-	-	-	-	-	-	-	-	-	-	-	-	-	-	-	-	-	-	-	-	-	-
1_35097367_C/T	1:35097367-35097367	T	intron_variant	MODIFIER	MDM1	ENSGALG00000009905	Transcript	ENSGALT00000016130	protein_coding	-	1/14	-	-	-	-	-	-	-	-	-	-1	HGNC	HGNC:29917	-	-	-	-	-
1_35097382_T/G	1:35097382-35097382	G	intron_variant	MODIFIER	MDM1	ENSGALG00000009905	Transcript	ENSGALT00000016130	protein_coding	-	1/14	-	-	-	-	-	-	-	-	-	-1	HGNC	HGNC:29917	-	-	-	-	-
1_35161292_A/T	1:35161292-35161292	T	intergenic_variant	MODIFIER	-	-	-	-	-	-	-	-	-	-	-	-	-	-	-	-	-	-	-	-	-	-	-	-
1_35161294_G/T	1:35161294-35161294	T	intergenic_variant	MODIFIER	-	-	-	-	-	-	-	-	-	-	-	-	-	-	-	-	-	-	-	-	-	-	-	-
1_35374780_C/T	1:35374780-35374780	T	intergenic_variant	MODIFIER	-	-	-	-	-	-	-	-	-	-	-	-	-	-	-	-	-	-	-	-	-	-	-	-
1_35498415_C/T	1:35498415-35498415	T	intron_variant	MODIFIER	BEST3	ENSGALG00000010029	Transcript	ENSGALT00000016288	protein_coding	-	7/9	-	-	-	-	-	-	-	-	-	-1	EntrezGene	-	-	-	-	-	-
1_35498416_C/T	1:35498416-35498416	T	intron_variant	MODIFIER	BEST3	ENSGALG00000010029	Transcript	ENSGALT00000016288	protein_coding	-	7/9	-	-	-	-	-	-	-	-	-	-1	EntrezGene	-	-	-	-	-	-
1_35498417_C/T	1:35498417-35498417	T	intron_variant	MODIFIER	BEST3	ENSGALG00000010029	Transcript	ENSGALT00000016288	protein_coding	-	7/9	-	-	-	-	-	-	-	-	-	-1	EntrezGene	-	-	-	-	-	-
1_35689435_G/A	1:35689435-35689435	A	intergenic_variant	MODIFIER	-	-	-	-	-	-	-	-	-	-	-	-	-	-	-	-	-	-	-	-	-	-	-	-
1_36354040_A/G	1:36354040-36354040	G	intron_variant	MODIFIER	TMEM19	ENSGALG00000027799	Transcript	ENSGALT00000045939	protein_coding	-	2/6	-	-	-	-	-	-	-	-	-	1	HGNC	HGNC:25605	-	-	-	-	-
1_3706_C/G	1:3706-3706	G	intron_variant	MODIFIER	-	ENSGALG00000009771	Transcript	ENSGALT00000015891	protein_coding	-	1/5	-	-	-	-	-	-	-	-	-	1	-	-	-	-	-	-	-
1_37725853_G/A	1:37725853-37725853	A	downstream_gene_variant	MODIFIER	GLIPR1	ENSGALG00000010223	Transcript	ENSGALT00000016619	protein_coding	-	-	-	-	-	-	-	-	-	-	4335	1	HGNC	HGNC:17001	-	-	-	-	-
1_37725853_G/A	1:37725853-37725853	A	intron_variant	MODIFIER	GLIPR1L	ENSGALG00000010224	Transcript	ENSGALT00000016620	protein_coding	-	1/5	-	-	-	-	-	-	-	-	-	1	EntrezGene	-	-	-	-	-	-
1_37949903_A/C	1:37949903-37949903	C	intergenic_variant	MODIFIER	-	-	-	-	-	-	-	-	-	-	-	-	-	-	-	-	-	-	-	-	-	-	-	-
1_37949904_G/C	1:37949904-37949904	C	intergenic_variant	MODIFIER	-	-	-	-	-	-	-	-	-	-	-	-	-	-	-	-	-	-	-	-	-	-	-	-
1_37949905_G/C	1:37949905-37949905	C	intergenic_variant	MODIFIER	-	-	-	-	-	-	-	-	-	-	-	-	-	-	-	-	-	-	-	-	-	-	-	-
1_37949906_C/T	1:37949906-37949906	T	intergenic_variant	MODIFIER	-	-	-	-	-	-	-	-	-	-	-	-	-	-	-	-	-	-	-	-	-	-	-	-
1_37949907_A/C	1:37949907-37949907	C	intergenic_variant	MODIFIER	-	-	-	-	-	-	-	-	-	-	-	-	-	-	-	-	-	-	-	-	-	-	-	-
1_37949908_T/A	1:37949908-37949908	A	intergenic_variant	MODIFIER	-	-	-	-	-	-	-	-	-	-	-	-	-	-	-	-	-	-	-	-	-	-	-	-
1_37949909_A/G	1:37949909-37949909	G	intergenic_variant	MODIFIER	-	-	-	-	-	-	-	-	-	-	-	-	-	-	-	-	-	-	-	-	-	-	-	-
1_37949910_G/A	1:37949910-37949910	A	intergenic_variant	MODIFIER	-	-	-	-	-	-	-	-	-	-	-	-	-	-	-	-	-	-	-	-	-	-	-	-
1_37949911_C/T	1:37949911-37949911	T	intergenic_variant	MODIFIER	-	-	-	-	-	-	-	-	-	-	-	-	-	-	-	-	-	-	-	-	-	-	-	-
1_37949912_A/G	1:37949912-37949912	G	intergenic_variant	MODIFIER	-	-	-	-	-	-	-	-	-	-	-	-	-	-	-	-	-	-	-	-	-	-	-	-
1_37949913_T/G	1:37949913-37949913	G	intergenic_variant	MODIFIER	-	-	-	-	-	-	-	-	-	-	-	-	-	-	-	-	-	-	-	-	-	-	-	-
1_37949915_G/C	1:37949915-37949915	C	intergenic_variant	MODIFIER	-	-	-	-	-	-	-	-	-	-	-	-	-	-	-	-	-	-	-	-	-	-	-	-
1_37949920_C/G	1:37949920-37949920	G	intergenic_variant	MODIFIER	-	-	-	-	-	-	-	-	-	-	-	-	-	-	-	-	-	-	-	-	-	-	-	-
1_37949925_C/A	1:37949925-37949925	A	intergenic_variant	MODIFIER	-	-	-	-	-	-	-	-	-	-	-	-	-	-	-	-	-	-	-	-	-	-	-	-
1_37949926_C/G	1:37949926-37949926	G	intergenic_variant	MODIFIER	-	-	-	-	-	-	-	-	-	-	-	-	-	-	-	-	-	-	-	-	-	-	-	-
1_37949934_C/G	1:37949934-37949934	G	intergenic_variant	MODIFIER	-	-	-	-	-	-	-	-	-	-	-	-	-	-	-	-	-	-	-	-	-	-	-	-
1_37949936_G/A	1:37949936-37949936	A	intergenic_variant	MODIFIER	-	-	-	-	-	-	-	-	-	-	-	-	-	-	-	-	-	-	-	-	-	-	-	-
1_37949941_G/A	1:37949941-37949941	A	intergenic_variant	MODIFIER	-	-	-	-	-	-	-	-	-	-	-	-	-	-	-	-	-	-	-	-	-	-	-	-
1_37949948_G/A	1:37949948-37949948	A	intergenic_variant	MODIFIER	-	-	-	-	-	-	-	-	-	-	-	-	-	-	-	-	-	-	-	-	-	-	-	-
1_37949951_T/A	1:37949951-37949951	A	intergenic_variant	MODIFIER	-	-	-	-	-	-	-	-	-	-	-	-	-	-	-	-	-	-	-	-	-	-	-	-
1_37949952_C/G	1:37949952-37949952	G	intergenic_variant	MODIFIER	-	-	-	-	-	-	-	-	-	-	-	-	-	-	-	-	-	-	-	-	-	-	-	-
1_37949953_A/T	1:37949953-37949953	T	intergenic_variant	MODIFIER	-	-	-	-	-	-	-	-	-	-	-	-	-	-	-	-	-	-	-	-	-	-	-	-
1_37949955_G/T	1:37949955-37949955	T	intergenic_variant	MODIFIER	-	-	-	-	-	-	-	-	-	-	-	-	-	-	-	-	-	-	-	-	-	-	-	-
1_37949956_C/G	1:37949956-37949956	G	intergenic_variant	MODIFIER	-	-	-	-	-	-	-	-	-	-	-	-	-	-	-	-	-	-	-	-	-	-	-	-
1_37949957_C/A	1:37949957-37949957	A	intergenic_variant	MODIFIER	-	-	-	-	-	-	-	-	-	-	-	-	-	-	-	-	-	-	-	-	-	-	-	-
1_37949958_C/T	1:37949958-37949958	T	intergenic_variant	MODIFIER	-	-	-	-	-	-	-	-	-	-	-	-	-	-	-	-	-	-	-	-	-	-	-	-
1_37949959_T/A	1:37949959-37949959	A	intergenic_variant	MODIFIER	-	-	-	-	-	-	-	-	-	-	-	-	-	-	-	-	-	-	-	-	-	-	-	-
1_37949960_C/G	1:37949960-37949960	G	intergenic_variant	MODIFIER	-	-	-	-	-	-	-	-	-	-	-	-	-	-	-	-	-	-	-	-	-	-	-	-
1_37949961_C/A	1:37949961-37949961	A	intergenic_variant	MODIFIER	-	-	-	-	-	-	-	-	-	-	-	-	-	-	-	-	-	-	-	-	-	-	-	-
1_37949962_C/A	1:37949962-37949962	A	intergenic_variant	MODIFIER	-	-	-	-	-	-	-	-	-	-	-	-	-	-	-	-	-	-	-	-	-	-	-	-
1_37949963_T/A	1:37949963-37949963	A	intergenic_variant	MODIFIER	-	-	-	-	-	-	-	-	-	-	-	-	-	-	-	-	-	-	-	-	-	-	-	-
1_37957571_C/G	1:37957571-37957571	G	downstream_gene_variant	MODIFIER	OSBPL8	ENSGALG00000010246	Transcript	ENSGALT00000016660	protein_coding	-	-	-	-	-	-	-	-	-	-	2430	-1	HGNC	HGNC:16396	-	-	-	-	-
1_37957572_A/G	1:37957572-37957572	G	downstream_gene_variant	MODIFIER	OSBPL8	ENSGALG00000010246	Transcript	ENSGALT00000016660	protein_coding	-	-	-	-	-	-	-	-	-	-	2429	-1	HGNC	HGNC:16396	-	-	-	-	-
1_37957574_G/T	1:37957574-37957574	T	downstream_gene_variant	MODIFIER	OSBPL8	ENSGALG00000010246	Transcript	ENSGALT00000016660	protein_coding	-	-	-	-	-	-	-	-	-	-	2427	-1	HGNC	HGNC:16396	-	-	-	-	-
1_37957601_T/A	1:37957601-37957601	A	downstream_gene_variant	MODIFIER	OSBPL8	ENSGALG00000010246	Transcript	ENSGALT00000016660	protein_coding	-	-	-	-	-	-	-	-	-	-	2400	-1	HGNC	HGNC:16396	-	-	-	-	-
1_37957604_C/T	1:37957604-37957604	T	downstream_gene_variant	MODIFIER	OSBPL8	ENSGALG00000010246	Transcript	ENSGALT00000016660	protein_coding	-	-	-	-	-	-	-	-	-	-	2397	-1	HGNC	HGNC:16396	-	-	-	-	-
1_37957607_G/A	1:37957607-37957607	A	downstream_gene_variant	MODIFIER	OSBPL8	ENSGALG00000010246	Transcript	ENSGALT00000016660	protein_coding	-	-	-	-	-	-	-	-	-	-	2394	-1	HGNC	HGNC:16396	-	-	-	-	-
1_37957615_C/G	1:37957615-37957615	G	downstream_gene_variant	MODIFIER	OSBPL8	ENSGALG00000010246	Transcript	ENSGALT00000016660	protein_coding	-	-	-	-	-	-	-	-	-	-	2386	-1	HGNC	HGNC:16396	-	-	-	-	-
1_37957621_G/A	1:37957621-37957621	A	downstream_gene_variant	MODIFIER	OSBPL8	ENSGALG00000010246	Transcript	ENSGALT00000016660	protein_coding	-	-	-	-	-	-	-	-	-	-	2380	-1	HGNC	HGNC:16396	-	-	-	-	-
1_38320339_A/T	1:38320339-38320339	T	intergenic_variant	MODIFIER	-	-	-	-	-	-	-	-	-	-	-	-	-	-	-	-	-	-	-	-	-	-	-	-
1_38320344_C/T	1:38320344-38320344	T	intergenic_variant	MODIFIER	-	-	-	-	-	-	-	-	-	-	-	-	-	-	-	-	-	-	-	-	-	-	-	-
1_38320345_A/G	1:38320345-38320345	G	intergenic_variant	MODIFIER	-	-	-	-	-	-	-	-	-	-	-	-	-	-	-	-	-	-	-	-	-	-	-	-
1_38320346_C/G	1:38320346-38320346	G	intergenic_variant	MODIFIER	-	-	-	-	-	-	-	-	-	-	-	-	-	-	-	-	-	-	-	-	-	-	-	-
1_38320347_A/G	1:38320347-38320347	G	intergenic_variant	MODIFIER	-	-	-	-	-	-	-	-	-	-	-	-	-	-	-	-	-	-	-	-	-	-	-	-
1_38320348_G/A	1:38320348-38320348	A	intergenic_variant	MODIFIER	-	-	-	-	-	-	-	-	-	-	-	-	-	-	-	-	-	-	-	-	-	-	-	-
1_38320349_C/G	1:38320349-38320349	G	intergenic_variant	MODIFIER	-	-	-	-	-	-	-	-	-	-	-	-	-	-	-	-	-	-	-	-	-	-	-	-
1_38320350_A/G	1:38320350-38320350	G	intergenic_variant	MODIFIER	-	-	-	-	-	-	-	-	-	-	-	-	-	-	-	-	-	-	-	-	-	-	-	-
1_38320351_G/T	1:38320351-38320351	T	intergenic_variant	MODIFIER	-	-	-	-	-	-	-	-	-	-	-	-	-	-	-	-	-	-	-	-	-	-	-	-
1_38320355_G/C	1:38320355-38320355	C	intergenic_variant	MODIFIER	-	-	-	-	-	-	-	-	-	-	-	-	-	-	-	-	-	-	-	-	-	-	-	-
1_38320356_A/G	1:38320356-38320356	G	intergenic_variant	MODIFIER	-	-	-	-	-	-	-	-	-	-	-	-	-	-	-	-	-	-	-	-	-	-	-	-
1_38320357_T/A	1:38320357-38320357	A	intergenic_variant	MODIFIER	-	-	-	-	-	-	-	-	-	-	-	-	-	-	-	-	-	-	-	-	-	-	-	-
1_38320359_G/T	1:38320359-38320359	T	intergenic_variant	MODIFIER	-	-	-	-	-	-	-	-	-	-	-	-	-	-	-	-	-	-	-	-	-	-	-	-
1_38320360_A/G	1:38320360-38320360	G	intergenic_variant	MODIFIER	-	-	-	-	-	-	-	-	-	-	-	-	-	-	-	-	-	-	-	-	-	-	-	-
1_38320363_C/A	1:38320363-38320363	A	intergenic_variant	MODIFIER	-	-	-	-	-	-	-	-	-	-	-	-	-	-	-	-	-	-	-	-	-	-	-	-
1_38320364_G/C	1:38320364-38320364	C	intergenic_variant	MODIFIER	-	-	-	-	-	-	-	-	-	-	-	-	-	-	-	-	-	-	-	-	-	-	-	-
1_38320366_C/G	1:38320366-38320366	G	intergenic_variant	MODIFIER	-	-	-	-	-	-	-	-	-	-	-	-	-	-	-	-	-	-	-	-	-	-	-	-
1_38352003_T/G	1:38352003-38352003	G	intergenic_variant	MODIFIER	-	-	-	-	-	-	-	-	-	-	-	-	-	-	-	-	-	-	-	-	-	-	-	-
1_38352004_G/C	1:38352004-38352004	C	intergenic_variant	MODIFIER	-	-	-	-	-	-	-	-	-	-	-	-	-	-	-	-	-	-	-	-	-	-	-	-
1_38352005_C/A	1:38352005-38352005	A	intergenic_variant	MODIFIER	-	-	-	-	-	-	-	-	-	-	-	-	-	-	-	-	-	-	-	-	-	-	-	-
1_38352006_A/G	1:38352006-38352006	G	intergenic_variant	MODIFIER	-	-	-	-	-	-	-	-	-	-	-	-	-	-	-	-	-	-	-	-	-	-	-	-
1_38352007_G/A	1:38352007-38352007	A	intergenic_variant	MODIFIER	-	-	-	-	-	-	-	-	-	-	-	-	-	-	-	-	-	-	-	-	-	-	-	-
1_38352008_A/G	1:38352008-38352008	G	intergenic_variant	MODIFIER	-	-	-	-	-	-	-	-	-	-	-	-	-	-	-	-	-	-	-	-	-	-	-	-
1_38352011_G/A	1:38352011-38352011	A	intergenic_variant	MODIFIER	-	-	-	-	-	-	-	-	-	-	-	-	-	-	-	-	-	-	-	-	-	-	-	-
1_38352015_T/C	1:38352015-38352015	C	intergenic_variant	MODIFIER	-	-	-	-	-	-	-	-	-	-	-	-	-	-	-	-	-	-	-	-	-	-	-	-
1_38352017_T/C	1:38352017-38352017	C	intergenic_variant	MODIFIER	-	-	-	-	-	-	-	-	-	-	-	-	-	-	-	-	-	-	-	-	-	-	-	-
1_38502103_C/T	1:38502103-38502103	T	intergenic_variant	MODIFIER	-	-	-	-	-	-	-	-	-	-	-	-	-	-	-	-	-	-	-	-	-	-	-	-
1_38502106_G/A	1:38502106-38502106	A	intergenic_variant	MODIFIER	-	-	-	-	-	-	-	-	-	-	-	-	-	-	-	-	-	-	-	-	-	-	-	-
1_38502134_C/A	1:38502134-38502134	A	intergenic_variant	MODIFIER	-	-	-	-	-	-	-	-	-	-	-	-	-	-	-	-	-	-	-	-	-	-	-	-
1_38502135_T/A	1:38502135-38502135	A	intergenic_variant	MODIFIER	-	-	-	-	-	-	-	-	-	-	-	-	-	-	-	-	-	-	-	-	-	-	-	-
1_38502136_A/C	1:38502136-38502136	C	intergenic_variant	MODIFIER	-	-	-	-	-	-	-	-	-	-	-	-	-	-	-	-	-	-	-	-	-	-	-	-
1_38502137_A/C	1:38502137-38502137	C	intergenic_variant	MODIFIER	-	-	-	-	-	-	-	-	-	-	-	-	-	-	-	-	-	-	-	-	-	-	-	-
1_3869944_G/A	1:3869944-3869944	A	intron_variant	MODIFIER	SFMBT2	ENSGALG00000009279	Transcript	ENSGALT00000015096	protein_coding	-	6/19	-	-	-	-	-	-	-	-	-	-1	HGNC	HGNC:20256	-	-	-	-	-
1_3869945_C/A	1:3869945-3869945	A	intron_variant	MODIFIER	SFMBT2	ENSGALG00000009279	Transcript	ENSGALT00000015096	protein_coding	-	6/19	-	-	-	-	-	-	-	-	-	-1	HGNC	HGNC:20256	-	-	-	-	-
1_39484261_A/G	1:39484261-39484261	G	intergenic_variant	MODIFIER	-	-	-	-	-	-	-	-	-	-	-	-	-	-	-	-	-	-	-	-	-	-	-	-
1_3981958_G/T	1:3981958-3981958	T	upstream_gene_variant	MODIFIER	-	ENSGALG00000006941	Transcript	ENSGALT00000011249	protein_coding	-	-	-	-	-	-	-	-	-	-	100	-1	-	-	-	-	-	-	-
1_3981964_G/A	1:3981964-3981964	A	upstream_gene_variant	MODIFIER	-	ENSGALG00000006941	Transcript	ENSGALT00000011249	protein_coding	-	-	-	-	-	-	-	-	-	-	106	-1	-	-	-	-	-	-	-
1_3990998_C/G	1:3990998-3990998	G	intergenic_variant	MODIFIER	-	-	-	-	-	-	-	-	-	-	-	-	-	-	-	-	-	-	-	-	-	-	-	-
1_405533_C/T	1:405533-405533	T	missense_variant	MODERATE	-	ENSGALG00000026110	Transcript	ENSGALT00000043996	protein_coding	23/41	-	-	-	2390	2390	797	A/V	gCg/gTg	-	-	1	-	-	-	deleterious_low_confidence(0.01)	-	-	-
1_405615_T/C	1:405615-405615	C	splice_region_variant,intron_variant	LOW	-	ENSGALG00000026110	Transcript	ENSGALT00000043996	protein_coding	-	23/40	-	-	-	-	-	-	-	-	-	1	-	-	-	-	-	-	-
1_40577435_G/A	1:40577435-40577435	A	intergenic_variant	MODIFIER	-	-	-	-	-	-	-	-	-	-	-	-	-	-	-	-	-	-	-	-	-	-	-	-
1_40577437_G/C	1:40577437-40577437	C	intergenic_variant	MODIFIER	-	-	-	-	-	-	-	-	-	-	-	-	-	-	-	-	-	-	-	-	-	-	-	-
1_40623410_A/G	1:40623410-40623410	G	upstream_gene_variant	MODIFIER	CCDC59	ENSGALG00000028648	Transcript	ENSGALT00000044826	protein_coding	-	-	-	-	-	-	-	-	-	-	3898	-1	HGNC	HGNC:25005	-	-	-	-	-
1_40623410_A/G	1:40623410-40623410	G	intron_variant	MODIFIER	METTL25	ENSGALG00000010962	Transcript	ENSGALT00000017843	protein_coding	-	2/13	-	-	-	-	-	-	-	-	-	1	HGNC	HGNC:26228	-	-	-	-	-
1_40741481_G/T	1:40741481-40741481	T	intergenic_variant	MODIFIER	-	-	-	-	-	-	-	-	-	-	-	-	-	-	-	-	-	-	-	-	-	-	-	-
1_40746169_G/A	1:40746169-40746169	A	intergenic_variant	MODIFIER	-	-	-	-	-	-	-	-	-	-	-	-	-	-	-	-	-	-	-	-	-	-	-	-
1_40746449_G/A	1:40746449-40746449	A	intergenic_variant	MODIFIER	-	-	-	-	-	-	-	-	-	-	-	-	-	-	-	-	-	-	-	-	-	-	-	-
1_409918_G/A	1:409918-409918	A	intron_variant	MODIFIER	-	ENSGALG00000026110	Transcript	ENSGALT00000043996	protein_coding	-	27/40	-	-	-	-	-	-	-	-	-	1	-	-	-	-	-	-	-
1_415692_T/G	1:415692-415692	G	intron_variant	MODIFIER	-	ENSGALG00000026110	Transcript	ENSGALT00000043996	protein_coding	-	33/40	-	-	-	-	-	-	-	-	-	1	-	-	-	-	-	-	-
1_415697_G/C	1:415697-415697	C	intron_variant	MODIFIER	-	ENSGALG00000026110	Transcript	ENSGALT00000043996	protein_coding	-	33/40	-	-	-	-	-	-	-	-	-	1	-	-	-	-	-	-	-
1_415698_C/T	1:415698-415698	T	intron_variant	MODIFIER	-	ENSGALG00000026110	Transcript	ENSGALT00000043996	protein_coding	-	33/40	-	-	-	-	-	-	-	-	-	1	-	-	-	-	-	-	-
1_416508_G/A	1:416508-416508	A	intron_variant	MODIFIER	-	ENSGALG00000026110	Transcript	ENSGALT00000043996	protein_coding	-	34/40	-	-	-	-	-	-	-	-	-	1	-	-	-	-	-	-	-
1_418057_G/A	1:418057-418057	A	intron_variant	MODIFIER	-	ENSGALG00000026110	Transcript	ENSGALT00000043996	protein_coding	-	35/40	-	-	-	-	-	-	-	-	-	1	-	-	-	-	-	-	-
1_418214_G/A	1:418214-418214	A	intron_variant	MODIFIER	-	ENSGALG00000026110	Transcript	ENSGALT00000043996	protein_coding	-	35/40	-	-	-	-	-	-	-	-	-	1	-	-	-	-	-	-	-
1_42754387_C/A	1:42754387-42754387	A	intron_variant	MODIFIER	TMTC3	ENSGALG00000011198	Transcript	ENSGALT00000018257	protein_coding	-	5/14	-	-	-	-	-	-	-	-	-	1	HGNC	HGNC:26899	-	-	-	-	-
1_43195326_C/G	1:43195326-43195326	G	intergenic_variant	MODIFIER	-	-	-	-	-	-	-	-	-	-	-	-	-	-	-	-	-	-	-	-	-	-	-	-
1_44467243_G/T	1:44467243-44467243	T	upstream_gene_variant	MODIFIER	PLEKHG7	ENSGALG00000011277	Transcript	ENSGALT00000018401	protein_coding	-	-	-	-	-	-	-	-	-	-	3784	1	HGNC	HGNC:33829	-	-	-	-	-
1_44882198_G/A	1:44882198-44882198	A	intergenic_variant	MODIFIER	-	-	-	-	-	-	-	-	-	-	-	-	-	-	-	-	-	-	-	-	-	-	-	-
1_44994865_A/G	1:44994865-44994865	G	intron_variant	MODIFIER	PLXNC1	ENSGALG00000011309	Transcript	ENSGALT00000018451	protein_coding	-	26/32	-	-	-	-	-	-	-	-	-	1	HGNC	HGNC:9106	-	-	-	-	-
1_44994911_T/A	1:44994911-44994911	A	intron_variant	MODIFIER	PLXNC1	ENSGALG00000011309	Transcript	ENSGALT00000018451	protein_coding	-	26/32	-	-	-	-	-	-	-	-	-	1	HGNC	HGNC:9106	-	-	-	-	-
1_44994914_G/A	1:44994914-44994914	A	intron_variant	MODIFIER	PLXNC1	ENSGALG00000011309	Transcript	ENSGALT00000018451	protein_coding	-	26/32	-	-	-	-	-	-	-	-	-	1	HGNC	HGNC:9106	-	-	-	-	-
1_44994916_C/T	1:44994916-44994916	T	intron_variant	MODIFIER	PLXNC1	ENSGALG00000011309	Transcript	ENSGALT00000018451	protein_coding	-	26/32	-	-	-	-	-	-	-	-	-	1	HGNC	HGNC:9106	-	-	-	-	-
1_45113631_G/C	1:45113631-45113631	C	synonymous_variant	LOW	SNAPC3	ENSGALG00000011323	Transcript	ENSGALT00000018475	protein_coding	1/1	-	-	-	557	69	23	L	ctG/ctC	-	-	1	HGNC	HGNC:11136	-	-	-	-	-
1_45218596_A/C	1:45218596-45218596	C	intron_variant	MODIFIER	NR2C1	ENSGALG00000011327	Transcript	ENSGALT00000018481	protein_coding	-	4/14	-	-	-	-	-	-	-	-	-	-1	EntrezGene	-	-	-	-	-	-
1_45238869_C/G	1:45238869-45238869	G	intron_variant	MODIFIER	NR2C1	ENSGALG00000011327	Transcript	ENSGALT00000018481	protein_coding	-	1/14	-	-	-	-	-	-	-	-	-	-1	EntrezGene	-	-	-	-	-	-
1_45238870_A/G	1:45238870-45238870	G	intron_variant	MODIFIER	NR2C1	ENSGALG00000011327	Transcript	ENSGALT00000018481	protein_coding	-	1/14	-	-	-	-	-	-	-	-	-	-1	EntrezGene	-	-	-	-	-	-
1_45652898_A/G	1:45652898-45652898	G	intron_variant	MODIFIER	ELK3	ENSGALG00000011435	Transcript	ENSGALT00000018649	protein_coding	-	4/4	-	-	-	-	-	-	-	-	-	1	Uniprot_gn	-	-	-	-	-	-
1_46020673_G/A	1:46020673-46020673	A	intergenic_variant	MODIFIER	-	-	-	-	-	-	-	-	-	-	-	-	-	-	-	-	-	-	-	-	-	-	-	-
1_46020686_C/T	1:46020686-46020686	T	intergenic_variant	MODIFIER	-	-	-	-	-	-	-	-	-	-	-	-	-	-	-	-	-	-	-	-	-	-	-	-
1_46020693_G/A	1:46020693-46020693	A	intergenic_variant	MODIFIER	-	-	-	-	-	-	-	-	-	-	-	-	-	-	-	-	-	-	-	-	-	-	-	-
1_46020700_C/T	1:46020700-46020700	T	intergenic_variant	MODIFIER	-	-	-	-	-	-	-	-	-	-	-	-	-	-	-	-	-	-	-	-	-	-	-	-
1_46020718_A/G	1:46020718-46020718	G	intergenic_variant	MODIFIER	-	-	-	-	-	-	-	-	-	-	-	-	-	-	-	-	-	-	-	-	-	-	-	-
1_46020719_C/T	1:46020719-46020719	T	intergenic_variant	MODIFIER	-	-	-	-	-	-	-	-	-	-	-	-	-	-	-	-	-	-	-	-	-	-	-	-
1_46020725_T/C	1:46020725-46020725	C	intergenic_variant	MODIFIER	-	-	-	-	-	-	-	-	-	-	-	-	-	-	-	-	-	-	-	-	-	-	-	-
1_464304_C/T	1:464304-464304	T	intron_variant	MODIFIER	PPP6R2	ENSGALG00000013499	Transcript	ENSGALT00000021988	protein_coding	-	1/22	-	-	-	-	-	-	-	-	-	1	HGNC	HGNC:19253	-	-	-	-	-
1_464305_A/G	1:464305-464305	G	intron_variant	MODIFIER	PPP6R2	ENSGALG00000013499	Transcript	ENSGALT00000021988	protein_coding	-	1/22	-	-	-	-	-	-	-	-	-	1	HGNC	HGNC:19253	-	-	-	-	-
1_470473_C/T	1:470473-470473	T	intron_variant	MODIFIER	PPP6R2	ENSGALG00000013499	Transcript	ENSGALT00000021988	protein_coding	-	1/22	-	-	-	-	-	-	-	-	-	1	HGNC	HGNC:19253	-	-	-	-	-
1_47116169_C/T	1:47116169-47116169	T	intron_variant	MODIFIER	SLC17A8	ENSGALG00000011582	Transcript	ENSGALT00000018911	protein_coding	-	1/11	-	-	-	-	-	-	-	-	-	1	HGNC	HGNC:20151	-	-	-	-	-
1_47223368_G/A	1:47223368-47223368	A	intergenic_variant	MODIFIER	-	-	-	-	-	-	-	-	-	-	-	-	-	-	-	-	-	-	-	-	-	-	-	-
1_473562_G/A	1:473562-473562	A	intron_variant	MODIFIER	PPP6R2	ENSGALG00000013499	Transcript	ENSGALT00000021988	protein_coding	-	1/22	-	-	-	-	-	-	-	-	-	1	HGNC	HGNC:19253	-	-	-	-	-
1_479542_G/A	1:479542-479542	A	intron_variant	MODIFIER	PPP6R2	ENSGALG00000013499	Transcript	ENSGALT00000021988	protein_coding	-	1/22	-	-	-	-	-	-	-	-	-	1	HGNC	HGNC:19253	-	-	-	-	-
1_479549_T/G	1:479549-479549	G	intron_variant	MODIFIER	PPP6R2	ENSGALG00000013499	Transcript	ENSGALT00000021988	protein_coding	-	1/22	-	-	-	-	-	-	-	-	-	1	HGNC	HGNC:19253	-	-	-	-	-
1_479560_A/G	1:479560-479560	G	intron_variant	MODIFIER	PPP6R2	ENSGALG00000013499	Transcript	ENSGALT00000021988	protein_coding	-	1/22	-	-	-	-	-	-	-	-	-	1	HGNC	HGNC:19253	-	-	-	-	-
1_479565_A/T	1:479565-479565	T	intron_variant	MODIFIER	PPP6R2	ENSGALG00000013499	Transcript	ENSGALT00000021988	protein_coding	-	1/22	-	-	-	-	-	-	-	-	-	1	HGNC	HGNC:19253	-	-	-	-	-
1_479575_G/C	1:479575-479575	C	intron_variant	MODIFIER	PPP6R2	ENSGALG00000013499	Transcript	ENSGALT00000021988	protein_coding	-	1/22	-	-	-	-	-	-	-	-	-	1	HGNC	HGNC:19253	-	-	-	-	-
1_48076806_T/C	1:48076806-48076806	C	upstream_gene_variant	MODIFIER	-	ENSGALG00000011796	Transcript	ENSGALT00000019248	protein_coding	-	-	-	-	-	-	-	-	-	-	3969	1	-	-	-	-	-	-	-
1_48294137_T/C	1:48294137-48294137	C	intergenic_variant	MODIFIER	-	-	-	-	-	-	-	-	-	-	-	-	-	-	-	-	-	-	-	-	-	-	-	-
1_48415067_G/C	1:48415067-48415067	C	intron_variant	MODIFIER	GRIN2B	ENSGALG00000011809	Transcript	ENSGALT00000019272	protein_coding	-	3/12	-	-	-	-	-	-	-	-	-	-1	HGNC	HGNC:4586	-	-	-	-	-
1_48415070_A/G	1:48415070-48415070	G	intron_variant	MODIFIER	GRIN2B	ENSGALG00000011809	Transcript	ENSGALT00000019272	protein_coding	-	3/12	-	-	-	-	-	-	-	-	-	-1	HGNC	HGNC:4586	-	-	-	-	-
1_48415071_C/A	1:48415071-48415071	A	intron_variant	MODIFIER	GRIN2B	ENSGALG00000011809	Transcript	ENSGALT00000019272	protein_coding	-	3/12	-	-	-	-	-	-	-	-	-	-1	HGNC	HGNC:4586	-	-	-	-	-
1_48415072_A/C	1:48415072-48415072	C	intron_variant	MODIFIER	GRIN2B	ENSGALG00000011809	Transcript	ENSGALT00000019272	protein_coding	-	3/12	-	-	-	-	-	-	-	-	-	-1	HGNC	HGNC:4586	-	-	-	-	-
1_49019859_C/T	1:49019859-49019859	T	downstream_gene_variant	MODIFIER	-	ENSGALG00000028016	Transcript	ENSGALT00000043021	protein_coding	-	-	-	-	-	-	-	-	-	-	2241	-1	-	-	-	-	-	-	-
1_49019859_C/T	1:49019859-49019859	T	upstream_gene_variant	MODIFIER	GBE	ENSGALG00000011859	Transcript	ENSGALT00000019347	protein_coding	-	-	-	-	-	-	-	-	-	-	2446	-1	Uniprot_gn	-	-	-	-	-	-
1_49019867_C/A	1:49019867-49019867	A	downstream_gene_variant	MODIFIER	-	ENSGALG00000028016	Transcript	ENSGALT00000043021	protein_coding	-	-	-	-	-	-	-	-	-	-	2233	-1	-	-	-	-	-	-	-
1_49019867_C/A	1:49019867-49019867	A	upstream_gene_variant	MODIFIER	GBE	ENSGALG00000011859	Transcript	ENSGALT00000019347	protein_coding	-	-	-	-	-	-	-	-	-	-	2454	-1	Uniprot_gn	-	-	-	-	-	-
1_49019868_T/G	1:49019868-49019868	G	downstream_gene_variant	MODIFIER	-	ENSGALG00000028016	Transcript	ENSGALT00000043021	protein_coding	-	-	-	-	-	-	-	-	-	-	2232	-1	-	-	-	-	-	-	-
1_49019868_T/G	1:49019868-49019868	G	upstream_gene_variant	MODIFIER	GBE	ENSGALG00000011859	Transcript	ENSGALT00000019347	protein_coding	-	-	-	-	-	-	-	-	-	-	2455	-1	Uniprot_gn	-	-	-	-	-	-
1_49019869_G/C	1:49019869-49019869	C	downstream_gene_variant	MODIFIER	-	ENSGALG00000028016	Transcript	ENSGALT00000043021	protein_coding	-	-	-	-	-	-	-	-	-	-	2231	-1	-	-	-	-	-	-	-
1_49019869_G/C	1:49019869-49019869	C	upstream_gene_variant	MODIFIER	GBE	ENSGALG00000011859	Transcript	ENSGALT00000019347	protein_coding	-	-	-	-	-	-	-	-	-	-	2456	-1	Uniprot_gn	-	-	-	-	-	-
1_49019870_A/C	1:49019870-49019870	C	downstream_gene_variant	MODIFIER	-	ENSGALG00000028016	Transcript	ENSGALT00000043021	protein_coding	-	-	-	-	-	-	-	-	-	-	2230	-1	-	-	-	-	-	-	-
1_49019870_A/C	1:49019870-49019870	C	upstream_gene_variant	MODIFIER	GBE	ENSGALG00000011859	Transcript	ENSGALT00000019347	protein_coding	-	-	-	-	-	-	-	-	-	-	2457	-1	Uniprot_gn	-	-	-	-	-	-
1_49019873_T/G	1:49019873-49019873	G	downstream_gene_variant	MODIFIER	-	ENSGALG00000028016	Transcript	ENSGALT00000043021	protein_coding	-	-	-	-	-	-	-	-	-	-	2227	-1	-	-	-	-	-	-	-
1_49019873_T/G	1:49019873-49019873	G	upstream_gene_variant	MODIFIER	GBE	ENSGALG00000011859	Transcript	ENSGALT00000019347	protein_coding	-	-	-	-	-	-	-	-	-	-	2460	-1	Uniprot_gn	-	-	-	-	-	-
1_49019874_G/T	1:49019874-49019874	T	downstream_gene_variant	MODIFIER	-	ENSGALG00000028016	Transcript	ENSGALT00000043021	protein_coding	-	-	-	-	-	-	-	-	-	-	2226	-1	-	-	-	-	-	-	-
1_49019874_G/T	1:49019874-49019874	T	upstream_gene_variant	MODIFIER	GBE	ENSGALG00000011859	Transcript	ENSGALT00000019347	protein_coding	-	-	-	-	-	-	-	-	-	-	2461	-1	Uniprot_gn	-	-	-	-	-	-
1_49019876_G/T	1:49019876-49019876	T	downstream_gene_variant	MODIFIER	-	ENSGALG00000028016	Transcript	ENSGALT00000043021	protein_coding	-	-	-	-	-	-	-	-	-	-	2224	-1	-	-	-	-	-	-	-
1_49019876_G/T	1:49019876-49019876	T	upstream_gene_variant	MODIFIER	GBE	ENSGALG00000011859	Transcript	ENSGALT00000019347	protein_coding	-	-	-	-	-	-	-	-	-	-	2463	-1	Uniprot_gn	-	-	-	-	-	-
1_49019879_A/G	1:49019879-49019879	G	downstream_gene_variant	MODIFIER	-	ENSGALG00000028016	Transcript	ENSGALT00000043021	protein_coding	-	-	-	-	-	-	-	-	-	-	2221	-1	-	-	-	-	-	-	-
1_49019879_A/G	1:49019879-49019879	G	upstream_gene_variant	MODIFIER	GBE	ENSGALG00000011859	Transcript	ENSGALT00000019347	protein_coding	-	-	-	-	-	-	-	-	-	-	2466	-1	Uniprot_gn	-	-	-	-	-	-
1_49019887_G/C	1:49019887-49019887	C	downstream_gene_variant	MODIFIER	-	ENSGALG00000028016	Transcript	ENSGALT00000043021	protein_coding	-	-	-	-	-	-	-	-	-	-	2213	-1	-	-	-	-	-	-	-
1_49019887_G/C	1:49019887-49019887	C	upstream_gene_variant	MODIFIER	GBE	ENSGALG00000011859	Transcript	ENSGALT00000019347	protein_coding	-	-	-	-	-	-	-	-	-	-	2474	-1	Uniprot_gn	-	-	-	-	-	-
1_49019889_G/T	1:49019889-49019889	T	downstream_gene_variant	MODIFIER	-	ENSGALG00000028016	Transcript	ENSGALT00000043021	protein_coding	-	-	-	-	-	-	-	-	-	-	2211	-1	-	-	-	-	-	-	-
1_49019889_G/T	1:49019889-49019889	T	upstream_gene_variant	MODIFIER	GBE	ENSGALG00000011859	Transcript	ENSGALT00000019347	protein_coding	-	-	-	-	-	-	-	-	-	-	2476	-1	Uniprot_gn	-	-	-	-	-	-
1_49019890_A/G	1:49019890-49019890	G	downstream_gene_variant	MODIFIER	-	ENSGALG00000028016	Transcript	ENSGALT00000043021	protein_coding	-	-	-	-	-	-	-	-	-	-	2210	-1	-	-	-	-	-	-	-
1_49019890_A/G	1:49019890-49019890	G	upstream_gene_variant	MODIFIER	GBE	ENSGALG00000011859	Transcript	ENSGALT00000019347	protein_coding	-	-	-	-	-	-	-	-	-	-	2477	-1	Uniprot_gn	-	-	-	-	-	-
1_49019891_G/C	1:49019891-49019891	C	downstream_gene_variant	MODIFIER	-	ENSGALG00000028016	Transcript	ENSGALT00000043021	protein_coding	-	-	-	-	-	-	-	-	-	-	2209	-1	-	-	-	-	-	-	-
1_49019891_G/C	1:49019891-49019891	C	upstream_gene_variant	MODIFIER	GBE	ENSGALG00000011859	Transcript	ENSGALT00000019347	protein_coding	-	-	-	-	-	-	-	-	-	-	2478	-1	Uniprot_gn	-	-	-	-	-	-
1_49019895_A/G	1:49019895-49019895	G	downstream_gene_variant	MODIFIER	-	ENSGALG00000028016	Transcript	ENSGALT00000043021	protein_coding	-	-	-	-	-	-	-	-	-	-	2205	-1	-	-	-	-	-	-	-
1_49019895_A/G	1:49019895-49019895	G	upstream_gene_variant	MODIFIER	GBE	ENSGALG00000011859	Transcript	ENSGALT00000019347	protein_coding	-	-	-	-	-	-	-	-	-	-	2482	-1	Uniprot_gn	-	-	-	-	-	-
1_49019896_A/G	1:49019896-49019896	G	downstream_gene_variant	MODIFIER	-	ENSGALG00000028016	Transcript	ENSGALT00000043021	protein_coding	-	-	-	-	-	-	-	-	-	-	2204	-1	-	-	-	-	-	-	-
1_49019896_A/G	1:49019896-49019896	G	upstream_gene_variant	MODIFIER	GBE	ENSGALG00000011859	Transcript	ENSGALT00000019347	protein_coding	-	-	-	-	-	-	-	-	-	-	2483	-1	Uniprot_gn	-	-	-	-	-	-
1_49019897_A/T	1:49019897-49019897	T	downstream_gene_variant	MODIFIER	-	ENSGALG00000028016	Transcript	ENSGALT00000043021	protein_coding	-	-	-	-	-	-	-	-	-	-	2203	-1	-	-	-	-	-	-	-
1_49019897_A/T	1:49019897-49019897	T	upstream_gene_variant	MODIFIER	GBE	ENSGALG00000011859	Transcript	ENSGALT00000019347	protein_coding	-	-	-	-	-	-	-	-	-	-	2484	-1	Uniprot_gn	-	-	-	-	-	-
1_49019898_A/G	1:49019898-49019898	G	downstream_gene_variant	MODIFIER	-	ENSGALG00000028016	Transcript	ENSGALT00000043021	protein_coding	-	-	-	-	-	-	-	-	-	-	2202	-1	-	-	-	-	-	-	-
1_49019898_A/G	1:49019898-49019898	G	upstream_gene_variant	MODIFIER	GBE	ENSGALG00000011859	Transcript	ENSGALT00000019347	protein_coding	-	-	-	-	-	-	-	-	-	-	2485	-1	Uniprot_gn	-	-	-	-	-	-
1_49085274_C/A	1:49085274-49085274	A	intergenic_variant	MODIFIER	-	-	-	-	-	-	-	-	-	-	-	-	-	-	-	-	-	-	-	-	-	-	-	-
1_49315749_C/G	1:49315749-49315749	G	upstream_gene_variant	MODIFIER	CENPM	ENSGALG00000011914	Transcript	ENSGALT00000019440	protein_coding	-	-	-	-	-	-	-	-	-	-	2607	1	EntrezGene	-	-	-	-	-	-
1_49316204_C/T	1:49316204-49316204	T	upstream_gene_variant	MODIFIER	CENPM	ENSGALG00000011914	Transcript	ENSGALT00000019440	protein_coding	-	-	-	-	-	-	-	-	-	-	2152	1	EntrezGene	-	-	-	-	-	-
1_49330334_C/A	1:49330334-49330334	A	upstream_gene_variant	MODIFIER	TNFRSF13C	ENSGALG00000019322	Transcript	ENSGALT00000030611	protein_coding	-	-	-	-	-	-	-	-	-	-	2670	1	EntrezGene	-	-	-	-	-	-
1_49357306_C/A	1:49357306-49357306	A	upstream_gene_variant	MODIFIER	gga-mir-33-1	ENSGALG00000018239	Transcript	ENSGALT00000028946	miRNA	-	-	-	-	-	-	-	-	-	-	3679	-1	miRBase	-	-	-	-	-	-
1_49357306_C/A	1:49357306-49357306	A	intron_variant	MODIFIER	SREBF2	ENSGALG00000011916	Transcript	ENSGALT00000019442	protein_coding	-	12/18	-	-	-	-	-	-	-	-	-	-1	HGNC	HGNC:11290	-	-	-	-	-
1_49357307_A/C	1:49357307-49357307	C	upstream_gene_variant	MODIFIER	gga-mir-33-1	ENSGALG00000018239	Transcript	ENSGALT00000028946	miRNA	-	-	-	-	-	-	-	-	-	-	3680	-1	miRBase	-	-	-	-	-	-
1_49357307_A/C	1:49357307-49357307	C	intron_variant	MODIFIER	SREBF2	ENSGALG00000011916	Transcript	ENSGALT00000019442	protein_coding	-	12/18	-	-	-	-	-	-	-	-	-	-1	HGNC	HGNC:11290	-	-	-	-	-
1_49442471_T/A	1:49442471-49442471	A	upstream_gene_variant	MODIFIER	PMM1	ENSGALG00000011944	Transcript	ENSGALT00000019482	protein_coding	-	-	-	-	-	-	-	-	-	-	1820	1	HGNC	HGNC:9114	-	-	-	-	-
1_49442471_T/A	1:49442471-49442471	A	downstream_gene_variant	MODIFIER	DESI1	ENSGALG00000011934	Transcript	ENSGALT00000019464	protein_coding	-	-	-	-	-	-	-	-	-	-	2249	1	HGNC	HGNC:24577	-	-	-	-	-
1_49449870_T/C	1:49449870-49449870	C	downstream_gene_variant	MODIFIER	CSDC2	ENSGALG00000000049	Transcript	ENSGALT00000000064	protein_coding	-	-	-	-	-	-	-	-	-	-	84	-1	HGNC	HGNC:30359	-	-	-	-	-
1_49449870_T/C	1:49449870-49449870	C	downstream_gene_variant	MODIFIER	PMM1	ENSGALG00000011944	Transcript	ENSGALT00000019482	protein_coding	-	-	-	-	-	-	-	-	-	-	2139	1	HGNC	HGNC:9114	-	-	-	-	-
1_49451760_A/G	1:49451760-49451760	G	intron_variant	MODIFIER	CSDC2	ENSGALG00000000049	Transcript	ENSGALT00000000064	protein_coding	-	1/3	-	-	-	-	-	-	-	-	-	-1	HGNC	HGNC:30359	-	-	-	-	-
1_49451760_A/G	1:49451760-49451760	G	downstream_gene_variant	MODIFIER	PMM1	ENSGALG00000011944	Transcript	ENSGALT00000019482	protein_coding	-	-	-	-	-	-	-	-	-	-	4029	1	HGNC	HGNC:9114	-	-	-	-	-
1_49505353_C/A	1:49505353-49505353	A	upstream_gene_variant	MODIFIER	-	ENSGALG00000028594	Transcript	ENSGALT00000042953	miRNA	-	-	-	-	-	-	-	-	-	-	3496	1	-	-	-	-	-	-	-
1_49505353_C/A	1:49505353-49505353	A	downstream_gene_variant	MODIFIER	TOB2	ENSGALG00000011957	Transcript	ENSGALT00000019502	protein_coding	-	-	-	-	-	-	-	-	-	-	1473	1	Uniprot_gn	-	-	-	-	-	-
1_49505357_T/A	1:49505357-49505357	A	upstream_gene_variant	MODIFIER	-	ENSGALG00000028594	Transcript	ENSGALT00000042953	miRNA	-	-	-	-	-	-	-	-	-	-	3492	1	-	-	-	-	-	-	-
1_49505357_T/A	1:49505357-49505357	A	downstream_gene_variant	MODIFIER	TOB2	ENSGALG00000011957	Transcript	ENSGALT00000019502	protein_coding	-	-	-	-	-	-	-	-	-	-	1477	1	Uniprot_gn	-	-	-	-	-	-
1_49541986_G/A	1:49541986-49541986	A	intergenic_variant	MODIFIER	-	-	-	-	-	-	-	-	-	-	-	-	-	-	-	-	-	-	-	-	-	-	-	-
1_49612570_G/A	1:49612570-49612570	A	missense_variant	MODERATE	CHADL	ENSGALG00000011970	Transcript	ENSGALT00000019527	protein_coding	2/4	-	-	-	555	544	182	A/T	Gcc/Acc	-	-	1	EntrezGene	-	-	tolerated(0.31)	-	-	-
1_49612570_G/A	1:49612570-49612570	A	downstream_gene_variant	MODIFIER	L3MBTL2	ENSGALG00000011976	Transcript	ENSGALT00000019537	protein_coding	-	-	-	-	-	-	-	-	-	-	3810	-1	Uniprot_gn	-	-	-	-	-	-
1_49612570_G/A	1:49612570-49612570	A	downstream_gene_variant	MODIFIER	RANGAP1	ENSGALG00000011966	Transcript	ENSGALT00000019518	protein_coding	-	-	-	-	-	-	-	-	-	-	1743	1	EntrezGene	-	-	-	-	-	-
1_49612662_C/T	1:49612662-49612662	T	synonymous_variant	LOW	CHADL	ENSGALG00000011970	Transcript	ENSGALT00000019527	protein_coding	2/4	-	-	-	647	636	212	S	agC/agT	-	-	1	EntrezGene	-	-	-	-	-	-
1_49612662_C/T	1:49612662-49612662	T	downstream_gene_variant	MODIFIER	L3MBTL2	ENSGALG00000011976	Transcript	ENSGALT00000019537	protein_coding	-	-	-	-	-	-	-	-	-	-	3718	-1	Uniprot_gn	-	-	-	-	-	-
1_49612662_C/T	1:49612662-49612662	T	downstream_gene_variant	MODIFIER	RANGAP1	ENSGALG00000011966	Transcript	ENSGALT00000019518	protein_coding	-	-	-	-	-	-	-	-	-	-	1835	1	EntrezGene	-	-	-	-	-	-
1_49805571_A/G	1:49805571-49805571	G	downstream_gene_variant	MODIFIER	SLC25A17	ENSGALG00000012013	Transcript	ENSGALT00000019602	protein_coding	-	-	-	-	-	-	-	-	-	-	806	1	HGNC	HGNC:10987	-	-	-	-	-
1_50175637_C/T	1:50175637-50175637	T	intron_variant	MODIFIER	GRAP2	ENSGALG00000012056	Transcript	ENSGALT00000019693	protein_coding	-	1/8	-	-	-	-	-	-	-	-	-	-1	HGNC	HGNC:4563	-	-	-	-	-
1_50271425_G/C	1:50271425-50271425	C	intron_variant	MODIFIER	CACNA1I	ENSGALG00000012122	Transcript	ENSGALT00000019796	protein_coding	-	33/33	-	-	-	-	-	-	-	-	-	-1	HGNC	HGNC:1396	-	-	-	-	-
1_50428116_G/C	1:50428116-50428116	C	intergenic_variant	MODIFIER	-	-	-	-	-	-	-	-	-	-	-	-	-	-	-	-	-	-	-	-	-	-	-	-
1_50502710_C/T	1:50502710-50502710	T	intergenic_variant	MODIFIER	-	-	-	-	-	-	-	-	-	-	-	-	-	-	-	-	-	-	-	-	-	-	-	-
1_50633088_T/A	1:50633088-50633088	A	intron_variant	MODIFIER	CBX6	ENSGALG00000012183	Transcript	ENSGALT00000019893	protein_coding	-	3/7	-	-	-	-	-	-	-	-	-	1	HGNC	HGNC:1556	-	-	-	-	-
1_51179431_G/C	1:51179431-51179431	C	downstream_gene_variant	MODIFIER	ELFN2	ENSGALG00000012446	Transcript	ENSGALT00000020346	protein_coding	-	-	-	-	-	-	-	-	-	-	175	1	HGNC	HGNC:29396	-	-	-	-	-
1_51179433_C/G	1:51179433-51179433	G	downstream_gene_variant	MODIFIER	ELFN2	ENSGALG00000012446	Transcript	ENSGALT00000020346	protein_coding	-	-	-	-	-	-	-	-	-	-	177	1	HGNC	HGNC:29396	-	-	-	-	-
1_51583584_G/C	1:51583584-51583584	C	downstream_gene_variant	MODIFIER	TXN2	ENSGALG00000012532	Transcript	ENSGALT00000020470	protein_coding	-	-	-	-	-	-	-	-	-	-	2912	1	EntrezGene	-	-	-	-	-	-
1_51583618_T/G	1:51583618-51583618	G	downstream_gene_variant	MODIFIER	TXN2	ENSGALG00000012532	Transcript	ENSGALT00000020470	protein_coding	-	-	-	-	-	-	-	-	-	-	2946	1	EntrezGene	-	-	-	-	-	-
1_51670750_A/G	1:51670750-51670750	G	downstream_gene_variant	MODIFIER	MYH9	ENSGALG00000012533	Transcript	ENSGALT00000020472	protein_coding	-	-	-	-	-	-	-	-	-	-	4238	1	EntrezGene	-	-	-	-	-	-
1_51670756_A/G	1:51670756-51670756	G	downstream_gene_variant	MODIFIER	MYH9	ENSGALG00000012533	Transcript	ENSGALT00000020472	protein_coding	-	-	-	-	-	-	-	-	-	-	4244	1	EntrezGene	-	-	-	-	-	-
1_51670809_T/G	1:51670809-51670809	G	downstream_gene_variant	MODIFIER	MYH9	ENSGALG00000012533	Transcript	ENSGALT00000020472	protein_coding	-	-	-	-	-	-	-	-	-	-	4297	1	EntrezGene	-	-	-	-	-	-
1_51760667_G/A	1:51760667-51760667	A	intron_variant	MODIFIER	RBFOX2	ENSGALG00000012540	Transcript	ENSGALT00000020480	protein_coding	-	1/12	-	-	-	-	-	-	-	-	-	1	HGNC	HGNC:9906	-	-	-	-	-
1_51760670_C/T	1:51760670-51760670	T	intron_variant	MODIFIER	RBFOX2	ENSGALG00000012540	Transcript	ENSGALT00000020480	protein_coding	-	1/12	-	-	-	-	-	-	-	-	-	1	HGNC	HGNC:9906	-	-	-	-	-
1_51837498_T/A	1:51837498-51837498	A	downstream_gene_variant	MODIFIER	RBFOX2	ENSGALG00000012540	Transcript	ENSGALT00000020480	protein_coding	-	-	-	-	-	-	-	-	-	-	2267	1	HGNC	HGNC:9906	-	-	-	-	-
1_53459398_G/T	1:53459398-53459398	T	intergenic_variant	MODIFIER	-	-	-	-	-	-	-	-	-	-	-	-	-	-	-	-	-	-	-	-	-	-	-	-
1_53459399_A/G	1:53459399-53459399	G	intergenic_variant	MODIFIER	-	-	-	-	-	-	-	-	-	-	-	-	-	-	-	-	-	-	-	-	-	-	-	-
1_53459400_G/C	1:53459400-53459400	C	intergenic_variant	MODIFIER	-	-	-	-	-	-	-	-	-	-	-	-	-	-	-	-	-	-	-	-	-	-	-	-
1_53495876_C/A	1:53495876-53495876	A	intergenic_variant	MODIFIER	-	-	-	-	-	-	-	-	-	-	-	-	-	-	-	-	-	-	-	-	-	-	-	-
1_53495877_A/C	1:53495877-53495877	C	intergenic_variant	MODIFIER	-	-	-	-	-	-	-	-	-	-	-	-	-	-	-	-	-	-	-	-	-	-	-	-
1_53495878_A/C	1:53495878-53495878	C	intergenic_variant	MODIFIER	-	-	-	-	-	-	-	-	-	-	-	-	-	-	-	-	-	-	-	-	-	-	-	-
1_53495879_T/C	1:53495879-53495879	C	intergenic_variant	MODIFIER	-	-	-	-	-	-	-	-	-	-	-	-	-	-	-	-	-	-	-	-	-	-	-	-
1_53495880_G/A	1:53495880-53495880	A	intergenic_variant	MODIFIER	-	-	-	-	-	-	-	-	-	-	-	-	-	-	-	-	-	-	-	-	-	-	-	-
1_54712947_C/T	1:54712947-54712947	T	intron_variant	MODIFIER	CHST11	ENSGALG00000026473	Transcript	ENSGALT00000042925	protein_coding	-	3/4	-	-	-	-	-	-	-	-	-	-1	HGNC	HGNC:17422	-	-	-	-	-
1_54739111_C/A	1:54739111-54739111	A	downstream_gene_variant	MODIFIER	TXNRD1	ENSGALG00000012714	Transcript	ENSGALT00000020759	protein_coding	-	-	-	-	-	-	-	-	-	-	3629	-1	EntrezGene	-	-	-	-	-	-
1_54739111_C/A	1:54739111-54739111	A	intron_variant	MODIFIER	CHST11	ENSGALG00000026473	Transcript	ENSGALT00000042925	protein_coding	-	2/4	-	-	-	-	-	-	-	-	-	-1	HGNC	HGNC:17422	-	-	-	-	-
1_55006239_T/C	1:55006239-55006239	C	upstream_gene_variant	MODIFIER	STAB2	ENSGALG00000012751	Transcript	ENSGALT00000020806	protein_coding	-	-	-	-	-	-	-	-	-	-	2016	-1	HGNC	HGNC:18629	-	-	-	-	-
1_550193_C/T	1:550193-550193	T	intron_variant	MODIFIER	SBF1	ENSGALG00000012438	Transcript	ENSGALT00000020337	protein_coding	-	15/36	-	-	-	-	-	-	-	-	-	-1	HGNC	HGNC:10542	-	-	-	-	-
1_555726_G/T	1:555726-555726	T	intron_variant	MODIFIER	SBF1	ENSGALG00000012438	Transcript	ENSGALT00000020337	protein_coding	-	8/36	-	-	-	-	-	-	-	-	-	-1	HGNC	HGNC:10542	-	-	-	-	-
1_555728_A/G	1:555728-555728	G	intron_variant	MODIFIER	SBF1	ENSGALG00000012438	Transcript	ENSGALT00000020337	protein_coding	-	8/36	-	-	-	-	-	-	-	-	-	-1	HGNC	HGNC:10542	-	-	-	-	-
1_555730_G/A	1:555730-555730	A	intron_variant	MODIFIER	SBF1	ENSGALG00000012438	Transcript	ENSGALT00000020337	protein_coding	-	8/36	-	-	-	-	-	-	-	-	-	-1	HGNC	HGNC:10542	-	-	-	-	-
1_555731_A/C	1:555731-555731	C	intron_variant	MODIFIER	SBF1	ENSGALG00000012438	Transcript	ENSGALT00000020337	protein_coding	-	8/36	-	-	-	-	-	-	-	-	-	-1	HGNC	HGNC:10542	-	-	-	-	-
1_555733_G/T	1:555733-555733	T	intron_variant	MODIFIER	SBF1	ENSGALG00000012438	Transcript	ENSGALT00000020337	protein_coding	-	8/36	-	-	-	-	-	-	-	-	-	-1	HGNC	HGNC:10542	-	-	-	-	-
1_555735_A/G	1:555735-555735	G	intron_variant	MODIFIER	SBF1	ENSGALG00000012438	Transcript	ENSGALT00000020337	protein_coding	-	8/36	-	-	-	-	-	-	-	-	-	-1	HGNC	HGNC:10542	-	-	-	-	-
1_555737_C/T	1:555737-555737	T	intron_variant	MODIFIER	SBF1	ENSGALG00000012438	Transcript	ENSGALT00000020337	protein_coding	-	8/36	-	-	-	-	-	-	-	-	-	-1	HGNC	HGNC:10542	-	-	-	-	-
1_555738_A/G	1:555738-555738	G	intron_variant	MODIFIER	SBF1	ENSGALG00000012438	Transcript	ENSGALT00000020337	protein_coding	-	8/36	-	-	-	-	-	-	-	-	-	-1	HGNC	HGNC:10542	-	-	-	-	-
1_555740_A/T	1:555740-555740	T	intron_variant	MODIFIER	SBF1	ENSGALG00000012438	Transcript	ENSGALT00000020337	protein_coding	-	8/36	-	-	-	-	-	-	-	-	-	-1	HGNC	HGNC:10542	-	-	-	-	-
1_555749_T/G	1:555749-555749	G	intron_variant	MODIFIER	SBF1	ENSGALG00000012438	Transcript	ENSGALT00000020337	protein_coding	-	8/36	-	-	-	-	-	-	-	-	-	-1	HGNC	HGNC:10542	-	-	-	-	-
1_555752_T/A	1:555752-555752	A	intron_variant	MODIFIER	SBF1	ENSGALG00000012438	Transcript	ENSGALT00000020337	protein_coding	-	8/36	-	-	-	-	-	-	-	-	-	-1	HGNC	HGNC:10542	-	-	-	-	-
1_555760_G/A	1:555760-555760	A	intron_variant	MODIFIER	SBF1	ENSGALG00000012438	Transcript	ENSGALT00000020337	protein_coding	-	8/36	-	-	-	-	-	-	-	-	-	-1	HGNC	HGNC:10542	-	-	-	-	-
1_555765_G/A	1:555765-555765	A	intron_variant	MODIFIER	SBF1	ENSGALG00000012438	Transcript	ENSGALT00000020337	protein_coding	-	8/36	-	-	-	-	-	-	-	-	-	-1	HGNC	HGNC:10542	-	-	-	-	-
1_55822269_G/A	1:55822269-55822269	A	upstream_gene_variant	MODIFIER	MYBPC1	ENSGALG00000012783	Transcript	ENSGALT00000037619	protein_coding	-	-	-	-	-	-	-	-	-	-	1414	-1	HGNC	HGNC:7549	-	-	-	-	-
1_5591567_T/A	1:5591567-5591567	A	intergenic_variant	MODIFIER	-	-	-	-	-	-	-	-	-	-	-	-	-	-	-	-	-	-	-	-	-	-	-	-
1_56323609_G/A	1:56323609-56323609	A	intergenic_variant	MODIFIER	-	-	-	-	-	-	-	-	-	-	-	-	-	-	-	-	-	-	-	-	-	-	-	-
1_568853_G/A	1:568853-568853	A	intron_variant	MODIFIER	SBF1	ENSGALG00000012438	Transcript	ENSGALT00000020337	protein_coding	-	1/36	-	-	-	-	-	-	-	-	-	-1	HGNC	HGNC:10542	-	-	-	-	-
1_56892998_A/C	1:56892998-56892998	C	intergenic_variant	MODIFIER	-	-	-	-	-	-	-	-	-	-	-	-	-	-	-	-	-	-	-	-	-	-	-	-
1_56892999_G/C	1:56892999-56892999	C	intergenic_variant	MODIFIER	-	-	-	-	-	-	-	-	-	-	-	-	-	-	-	-	-	-	-	-	-	-	-	-
1_56893000_C/T	1:56893000-56893000	T	intergenic_variant	MODIFIER	-	-	-	-	-	-	-	-	-	-	-	-	-	-	-	-	-	-	-	-	-	-	-	-
1_56893005_A/C	1:56893005-56893005	C	intergenic_variant	MODIFIER	-	-	-	-	-	-	-	-	-	-	-	-	-	-	-	-	-	-	-	-	-	-	-	-
1_56893006_G/C	1:56893006-56893006	C	intergenic_variant	MODIFIER	-	-	-	-	-	-	-	-	-	-	-	-	-	-	-	-	-	-	-	-	-	-	-	-
1_56893007_G/C	1:56893007-56893007	C	intergenic_variant	MODIFIER	-	-	-	-	-	-	-	-	-	-	-	-	-	-	-	-	-	-	-	-	-	-	-	-
1_56982126_T/G	1:56982126-56982126	G	downstream_gene_variant	MODIFIER	DENND2A	ENSGALG00000012857	Transcript	ENSGALT00000020969	protein_coding	-	-	-	-	-	-	-	-	-	-	1612	-1	HGNC	HGNC:22212	-	-	-	-	-
1_56989362_A/G	1:56989362-56989362	G	intron_variant	MODIFIER	DENND2A	ENSGALG00000012857	Transcript	ENSGALT00000020969	protein_coding	-	15/18	-	-	-	-	-	-	-	-	-	-1	HGNC	HGNC:22212	-	-	-	-	-
1_57587005_C/T	1:57587005-57587005	T	intron_variant	MODIFIER	DGKI	ENSGALG00000012890	Transcript	ENSGALT00000021020	protein_coding	-	1/30	-	-	-	-	-	-	-	-	-	1	HGNC	HGNC:2855	-	-	-	-	-
1_57719975_C/A	1:57719975-57719975	A	intron_variant	MODIFIER	DGKI	ENSGALG00000012890	Transcript	ENSGALT00000021020	protein_coding	-	20/30	-	-	-	-	-	-	-	-	-	1	HGNC	HGNC:2855	-	-	-	-	-
1_57720036_T/C	1:57720036-57720036	C	intron_variant	MODIFIER	DGKI	ENSGALG00000012890	Transcript	ENSGALT00000021020	protein_coding	-	20/30	-	-	-	-	-	-	-	-	-	1	HGNC	HGNC:2855	-	-	-	-	-
1_57720038_G/C	1:57720038-57720038	C	intron_variant	MODIFIER	DGKI	ENSGALG00000012890	Transcript	ENSGALT00000021020	protein_coding	-	20/30	-	-	-	-	-	-	-	-	-	1	HGNC	HGNC:2855	-	-	-	-	-
1_57720039_A/T	1:57720039-57720039	T	intron_variant	MODIFIER	DGKI	ENSGALG00000012890	Transcript	ENSGALT00000021020	protein_coding	-	20/30	-	-	-	-	-	-	-	-	-	1	HGNC	HGNC:2855	-	-	-	-	-
1_57720040_C/T	1:57720040-57720040	T	intron_variant	MODIFIER	DGKI	ENSGALG00000012890	Transcript	ENSGALT00000021020	protein_coding	-	20/30	-	-	-	-	-	-	-	-	-	1	HGNC	HGNC:2855	-	-	-	-	-
1_58069587_T/G	1:58069587-58069587	G	intergenic_variant	MODIFIER	-	-	-	-	-	-	-	-	-	-	-	-	-	-	-	-	-	-	-	-	-	-	-	-
1_58386001_C/T	1:58386001-58386001	T	intron_variant	MODIFIER	MTPN	ENSGALG00000026497	Transcript	ENSGALT00000044683	protein_coding	-	3/3	-	-	-	-	-	-	-	-	-	1	EntrezGene	-	-	-	-	-	-
1_58386028_T/C	1:58386028-58386028	C	intron_variant	MODIFIER	MTPN	ENSGALG00000026497	Transcript	ENSGALT00000044683	protein_coding	-	3/3	-	-	-	-	-	-	-	-	-	1	EntrezGene	-	-	-	-	-	-
1_58386033_C/T	1:58386033-58386033	T	intron_variant	MODIFIER	MTPN	ENSGALG00000026497	Transcript	ENSGALT00000044683	protein_coding	-	3/3	-	-	-	-	-	-	-	-	-	1	EntrezGene	-	-	-	-	-	-
1_58386038_C/G	1:58386038-58386038	G	intron_variant	MODIFIER	MTPN	ENSGALG00000026497	Transcript	ENSGALT00000044683	protein_coding	-	3/3	-	-	-	-	-	-	-	-	-	1	EntrezGene	-	-	-	-	-	-
1_588121_C/T	1:588121-588121	T	upstream_gene_variant	MODIFIER	-	ENSGALG00000025883	Transcript	ENSGALT00000043267	protein_coding	-	-	-	-	-	-	-	-	-	-	237	1	-	-	-	-	-	-	-
1_588121_C/T	1:588121-588121	T	intron_variant	MODIFIER	SBF1	ENSGALG00000012438	Transcript	ENSGALT00000020337	protein_coding	-	1/36	-	-	-	-	-	-	-	-	-	-1	HGNC	HGNC:10542	-	-	-	-	-
1_59270744_A/C	1:59270744-59270744	C	intron_variant	MODIFIER	BICD1	ENSGALG00000012934	Transcript	ENSGALT00000021097	protein_coding	-	5/9	-	-	-	-	-	-	-	-	-	-1	HGNC	HGNC:1049	-	-	-	-	-
1_59270760_G/A	1:59270760-59270760	A	intron_variant	MODIFIER	BICD1	ENSGALG00000012934	Transcript	ENSGALT00000021097	protein_coding	-	5/9	-	-	-	-	-	-	-	-	-	-1	HGNC	HGNC:1049	-	-	-	-	-
1_59270765_T/C	1:59270765-59270765	C	intron_variant	MODIFIER	BICD1	ENSGALG00000012934	Transcript	ENSGALT00000021097	protein_coding	-	5/9	-	-	-	-	-	-	-	-	-	-1	HGNC	HGNC:1049	-	-	-	-	-
1_59333003_C/G	1:59333003-59333003	G	downstream_gene_variant	MODIFIER	-	ENSGALG00000028377	Transcript	ENSGALT00000045428	protein_coding	-	-	-	-	-	-	-	-	-	-	409	1	-	-	-	-	-	-	-
1_59333003_C/G	1:59333003-59333003	G	intron_variant	MODIFIER	BICD1	ENSGALG00000012934	Transcript	ENSGALT00000021097	protein_coding	-	1/9	-	-	-	-	-	-	-	-	-	-1	HGNC	HGNC:1049	-	-	-	-	-
1_59333035_G/A	1:59333035-59333035	A	downstream_gene_variant	MODIFIER	-	ENSGALG00000028377	Transcript	ENSGALT00000045428	protein_coding	-	-	-	-	-	-	-	-	-	-	441	1	-	-	-	-	-	-	-
1_59333035_G/A	1:59333035-59333035	A	intron_variant	MODIFIER	BICD1	ENSGALG00000012934	Transcript	ENSGALT00000021097	protein_coding	-	1/9	-	-	-	-	-	-	-	-	-	-1	HGNC	HGNC:1049	-	-	-	-	-
1_59333038_T/G	1:59333038-59333038	G	downstream_gene_variant	MODIFIER	-	ENSGALG00000028377	Transcript	ENSGALT00000045428	protein_coding	-	-	-	-	-	-	-	-	-	-	444	1	-	-	-	-	-	-	-
1_59333038_T/G	1:59333038-59333038	G	intron_variant	MODIFIER	BICD1	ENSGALG00000012934	Transcript	ENSGALT00000021097	protein_coding	-	1/9	-	-	-	-	-	-	-	-	-	-1	HGNC	HGNC:1049	-	-	-	-	-
1_59333039_G/C	1:59333039-59333039	C	downstream_gene_variant	MODIFIER	-	ENSGALG00000028377	Transcript	ENSGALT00000045428	protein_coding	-	-	-	-	-	-	-	-	-	-	445	1	-	-	-	-	-	-	-
1_59333039_G/C	1:59333039-59333039	C	intron_variant	MODIFIER	BICD1	ENSGALG00000012934	Transcript	ENSGALT00000021097	protein_coding	-	1/9	-	-	-	-	-	-	-	-	-	-1	HGNC	HGNC:1049	-	-	-	-	-
1_59333041_A/C	1:59333041-59333041	C	downstream_gene_variant	MODIFIER	-	ENSGALG00000028377	Transcript	ENSGALT00000045428	protein_coding	-	-	-	-	-	-	-	-	-	-	447	1	-	-	-	-	-	-	-
1_59333041_A/C	1:59333041-59333041	C	intron_variant	MODIFIER	BICD1	ENSGALG00000012934	Transcript	ENSGALT00000021097	protein_coding	-	1/9	-	-	-	-	-	-	-	-	-	-1	HGNC	HGNC:1049	-	-	-	-	-
1_59333043_G/T	1:59333043-59333043	T	downstream_gene_variant	MODIFIER	-	ENSGALG00000028377	Transcript	ENSGALT00000045428	protein_coding	-	-	-	-	-	-	-	-	-	-	449	1	-	-	-	-	-	-	-
1_59333043_G/T	1:59333043-59333043	T	intron_variant	MODIFIER	BICD1	ENSGALG00000012934	Transcript	ENSGALT00000021097	protein_coding	-	1/9	-	-	-	-	-	-	-	-	-	-1	HGNC	HGNC:1049	-	-	-	-	-
1_59333045_G/T	1:59333045-59333045	T	downstream_gene_variant	MODIFIER	-	ENSGALG00000028377	Transcript	ENSGALT00000045428	protein_coding	-	-	-	-	-	-	-	-	-	-	451	1	-	-	-	-	-	-	-
1_59333045_G/T	1:59333045-59333045	T	intron_variant	MODIFIER	BICD1	ENSGALG00000012934	Transcript	ENSGALT00000021097	protein_coding	-	1/9	-	-	-	-	-	-	-	-	-	-1	HGNC	HGNC:1049	-	-	-	-	-
1_59333046_T/C	1:59333046-59333046	C	downstream_gene_variant	MODIFIER	-	ENSGALG00000028377	Transcript	ENSGALT00000045428	protein_coding	-	-	-	-	-	-	-	-	-	-	452	1	-	-	-	-	-	-	-
1_59333046_T/C	1:59333046-59333046	C	intron_variant	MODIFIER	BICD1	ENSGALG00000012934	Transcript	ENSGALT00000021097	protein_coding	-	1/9	-	-	-	-	-	-	-	-	-	-1	HGNC	HGNC:1049	-	-	-	-	-
1_59333047_T/A	1:59333047-59333047	A	downstream_gene_variant	MODIFIER	-	ENSGALG00000028377	Transcript	ENSGALT00000045428	protein_coding	-	-	-	-	-	-	-	-	-	-	453	1	-	-	-	-	-	-	-
1_59333047_T/A	1:59333047-59333047	A	intron_variant	MODIFIER	BICD1	ENSGALG00000012934	Transcript	ENSGALT00000021097	protein_coding	-	1/9	-	-	-	-	-	-	-	-	-	-1	HGNC	HGNC:1049	-	-	-	-	-
1_59333049_A/G	1:59333049-59333049	G	downstream_gene_variant	MODIFIER	-	ENSGALG00000028377	Transcript	ENSGALT00000045428	protein_coding	-	-	-	-	-	-	-	-	-	-	455	1	-	-	-	-	-	-	-
1_59333049_A/G	1:59333049-59333049	G	intron_variant	MODIFIER	BICD1	ENSGALG00000012934	Transcript	ENSGALT00000021097	protein_coding	-	1/9	-	-	-	-	-	-	-	-	-	-1	HGNC	HGNC:1049	-	-	-	-	-
1_5973344_A/G	1:5973344-5973344	G	intron_variant	MODIFIER	USP6NL	ENSGALG00000006706	Transcript	ENSGALT00000010845	protein_coding	-	2/14	-	-	-	-	-	-	-	-	-	-1	EntrezGene	-	-	-	-	-	-
1_59859380_G/A	1:59859380-59859380	A	intron_variant	MODIFIER	TMTC1	ENSGALG00000012956	Transcript	ENSGALT00000021134	protein_coding	-	3/19	-	-	-	-	-	-	-	-	-	1	HGNC	HGNC:24099	-	-	-	-	-
1_60046921_A/G	1:60046921-60046921	G	downstream_gene_variant	MODIFIER	-	ENSGALG00000027125	Transcript	ENSGALT00000043041	protein_coding	-	-	-	-	-	-	-	-	-	-	1823	-1	-	-	-	-	-	-	-
1_60246103_C/T	1:60246103-60246103	T	intergenic_variant	MODIFIER	-	-	-	-	-	-	-	-	-	-	-	-	-	-	-	-	-	-	-	-	-	-	-	-
1_60246104_C/G	1:60246104-60246104	G	intergenic_variant	MODIFIER	-	-	-	-	-	-	-	-	-	-	-	-	-	-	-	-	-	-	-	-	-	-	-	-
1_6030768_C/A	1:6030768-6030768	A	upstream_gene_variant	MODIFIER	ECHDC3	ENSGALG00000006690	Transcript	ENSGALT00000010813	protein_coding	-	-	-	-	-	-	-	-	-	-	52	1	EntrezGene	-	-	-	-	-	-
1_60316506_G/C	1:60316506-60316506	C	intron_variant	MODIFIER	SLC6A12	ENSGALG00000019290	Transcript	ENSGALT00000021194	protein_coding	-	4/15	-	-	-	-	-	-	-	-	-	-1	HGNC	HGNC:11045	-	-	-	-	-
1_60415515_G/A	1:60415515-60415515	A	intron_variant	MODIFIER	KDM5A	ENSGALG00000012986	Transcript	ENSGALT00000021199	protein_coding	-	1/27	-	-	-	-	-	-	-	-	-	-1	HGNC	HGNC:9886	-	-	-	-	-
1_60665785_C/T	1:60665785-60665785	T	intron_variant	MODIFIER	WNK1	ENSGALG00000012992	Transcript	ENSGALT00000021209	protein_coding	-	27/29	-	-	-	-	-	-	-	-	-	1	HGNC	HGNC:14540	-	-	-	-	-
1_60665968_C/T	1:60665968-60665968	T	intron_variant	MODIFIER	WNK1	ENSGALG00000012992	Transcript	ENSGALT00000021209	protein_coding	-	27/29	-	-	-	-	-	-	-	-	-	1	HGNC	HGNC:14540	-	-	-	-	-
1_60666068_T/C	1:60666068-60666068	C	intron_variant	MODIFIER	WNK1	ENSGALG00000012992	Transcript	ENSGALT00000021209	protein_coding	-	27/29	-	-	-	-	-	-	-	-	-	1	HGNC	HGNC:14540	-	-	-	-	-
1_60674144_G/A	1:60674144-60674144	A	3_prime_UTR_variant	MODIFIER	RAD52	ENSGALG00000012993	Transcript	ENSGALT00000021211	protein_coding	11/11	-	-	-	3507	-	-	-	-	-	-	-1	EntrezGene	-	-	-	-	-	-
1_60674144_G/A	1:60674144-60674144	A	downstream_gene_variant	MODIFIER	WNK1	ENSGALG00000012992	Transcript	ENSGALT00000021209	protein_coding	-	-	-	-	-	-	-	-	-	-	2858	1	HGNC	HGNC:14540	-	-	-	-	-
1_61047541_C/T	1:61047541-61047541	T	intron_variant	MODIFIER	WNT5B	ENSGALG00000012998	Transcript	ENSGALT00000021228	protein_coding	-	2/3	-	-	-	-	-	-	-	-	-	1	EntrezGene	-	-	-	-	-	-
1_61049161_T/G	1:61049161-61049161	G	intron_variant	MODIFIER	WNT5B	ENSGALG00000012998	Transcript	ENSGALT00000021228	protein_coding	-	2/3	-	-	-	-	-	-	-	-	-	1	EntrezGene	-	-	-	-	-	-
1_61850351_C/A	1:61850351-61850351	A	intergenic_variant	MODIFIER	-	-	-	-	-	-	-	-	-	-	-	-	-	-	-	-	-	-	-	-	-	-	-	-
1_61867206_T/A	1:61867206-61867206	A	intergenic_variant	MODIFIER	-	-	-	-	-	-	-	-	-	-	-	-	-	-	-	-	-	-	-	-	-	-	-	-
1_61964980_G/C	1:61964980-61964980	C	intron_variant	MODIFIER	BCL2L13	ENSGALG00000013037	Transcript	ENSGALT00000021282	protein_coding	-	5/6	-	-	-	-	-	-	-	-	-	1	HGNC	HGNC:17164	-	-	-	-	-
1_62275931_T/G	1:62275931-62275931	G	intron_variant	MODIFIER	AKR1B1L	ENSGALG00000003466	Transcript	ENSGALT00000043935	protein_coding	-	4/9	-	-	-	-	-	-	-	-	-	-1	EntrezGene	-	-	-	-	-	-
1_62275931_T/G	1:62275931-62275931	G	intron_variant	MODIFIER	AKR1B1L	ENSGALG00000003466	Transcript	ENSGALT00000021337	protein_coding	-	8/9	-	-	-	-	-	-	-	-	-	-1	EntrezGene	-	-	-	-	-	-
1_62275932_G/T	1:62275932-62275932	T	intron_variant	MODIFIER	AKR1B1L	ENSGALG00000003466	Transcript	ENSGALT00000043935	protein_coding	-	4/9	-	-	-	-	-	-	-	-	-	-1	EntrezGene	-	-	-	-	-	-
1_62275932_G/T	1:62275932-62275932	T	intron_variant	MODIFIER	AKR1B1L	ENSGALG00000003466	Transcript	ENSGALT00000021337	protein_coding	-	8/9	-	-	-	-	-	-	-	-	-	-1	EntrezGene	-	-	-	-	-	-
1_62275934_T/A	1:62275934-62275934	A	intron_variant	MODIFIER	AKR1B1L	ENSGALG00000003466	Transcript	ENSGALT00000043935	protein_coding	-	4/9	-	-	-	-	-	-	-	-	-	-1	EntrezGene	-	-	-	-	-	-
1_62275934_T/A	1:62275934-62275934	A	intron_variant	MODIFIER	AKR1B1L	ENSGALG00000003466	Transcript	ENSGALT00000021337	protein_coding	-	8/9	-	-	-	-	-	-	-	-	-	-1	EntrezGene	-	-	-	-	-	-
1_62275935_G/A	1:62275935-62275935	A	intron_variant	MODIFIER	AKR1B1L	ENSGALG00000003466	Transcript	ENSGALT00000043935	protein_coding	-	4/9	-	-	-	-	-	-	-	-	-	-1	EntrezGene	-	-	-	-	-	-
1_62275935_G/A	1:62275935-62275935	A	intron_variant	MODIFIER	AKR1B1L	ENSGALG00000003466	Transcript	ENSGALT00000021337	protein_coding	-	8/9	-	-	-	-	-	-	-	-	-	-1	EntrezGene	-	-	-	-	-	-
1_62275936_A/T	1:62275936-62275936	T	intron_variant	MODIFIER	AKR1B1L	ENSGALG00000003466	Transcript	ENSGALT00000043935	protein_coding	-	4/9	-	-	-	-	-	-	-	-	-	-1	EntrezGene	-	-	-	-	-	-
1_62275936_A/T	1:62275936-62275936	T	intron_variant	MODIFIER	AKR1B1L	ENSGALG00000003466	Transcript	ENSGALT00000021337	protein_coding	-	8/9	-	-	-	-	-	-	-	-	-	-1	EntrezGene	-	-	-	-	-	-
1_62275937_A/T	1:62275937-62275937	T	intron_variant	MODIFIER	AKR1B1L	ENSGALG00000003466	Transcript	ENSGALT00000043935	protein_coding	-	4/9	-	-	-	-	-	-	-	-	-	-1	EntrezGene	-	-	-	-	-	-
1_62275937_A/T	1:62275937-62275937	T	intron_variant	MODIFIER	AKR1B1L	ENSGALG00000003466	Transcript	ENSGALT00000021337	protein_coding	-	8/9	-	-	-	-	-	-	-	-	-	-1	EntrezGene	-	-	-	-	-	-
1_62275938_T/G	1:62275938-62275938	G	intron_variant	MODIFIER	AKR1B1L	ENSGALG00000003466	Transcript	ENSGALT00000043935	protein_coding	-	4/9	-	-	-	-	-	-	-	-	-	-1	EntrezGene	-	-	-	-	-	-
1_62275938_T/G	1:62275938-62275938	G	intron_variant	MODIFIER	AKR1B1L	ENSGALG00000003466	Transcript	ENSGALT00000021337	protein_coding	-	8/9	-	-	-	-	-	-	-	-	-	-1	EntrezGene	-	-	-	-	-	-
1_62275941_G/T	1:62275941-62275941	T	intron_variant	MODIFIER	AKR1B1L	ENSGALG00000003466	Transcript	ENSGALT00000043935	protein_coding	-	4/9	-	-	-	-	-	-	-	-	-	-1	EntrezGene	-	-	-	-	-	-
1_62275941_G/T	1:62275941-62275941	T	intron_variant	MODIFIER	AKR1B1L	ENSGALG00000003466	Transcript	ENSGALT00000021337	protein_coding	-	8/9	-	-	-	-	-	-	-	-	-	-1	EntrezGene	-	-	-	-	-	-
1_62275942_G/T	1:62275942-62275942	T	intron_variant	MODIFIER	AKR1B1L	ENSGALG00000003466	Transcript	ENSGALT00000043935	protein_coding	-	4/9	-	-	-	-	-	-	-	-	-	-1	EntrezGene	-	-	-	-	-	-
1_62275942_G/T	1:62275942-62275942	T	intron_variant	MODIFIER	AKR1B1L	ENSGALG00000003466	Transcript	ENSGALT00000021337	protein_coding	-	8/9	-	-	-	-	-	-	-	-	-	-1	EntrezGene	-	-	-	-	-	-
1_62275944_A/T	1:62275944-62275944	T	intron_variant	MODIFIER	AKR1B1L	ENSGALG00000003466	Transcript	ENSGALT00000043935	protein_coding	-	4/9	-	-	-	-	-	-	-	-	-	-1	EntrezGene	-	-	-	-	-	-
1_62275944_A/T	1:62275944-62275944	T	intron_variant	MODIFIER	AKR1B1L	ENSGALG00000003466	Transcript	ENSGALT00000021337	protein_coding	-	8/9	-	-	-	-	-	-	-	-	-	-1	EntrezGene	-	-	-	-	-	-
1_62275946_T/A	1:62275946-62275946	A	intron_variant	MODIFIER	AKR1B1L	ENSGALG00000003466	Transcript	ENSGALT00000043935	protein_coding	-	4/9	-	-	-	-	-	-	-	-	-	-1	EntrezGene	-	-	-	-	-	-
1_62275946_T/A	1:62275946-62275946	A	intron_variant	MODIFIER	AKR1B1L	ENSGALG00000003466	Transcript	ENSGALT00000021337	protein_coding	-	8/9	-	-	-	-	-	-	-	-	-	-1	EntrezGene	-	-	-	-	-	-
1_62275947_T/G	1:62275947-62275947	G	intron_variant	MODIFIER	AKR1B1L	ENSGALG00000003466	Transcript	ENSGALT00000043935	protein_coding	-	4/9	-	-	-	-	-	-	-	-	-	-1	EntrezGene	-	-	-	-	-	-
1_62275947_T/G	1:62275947-62275947	G	intron_variant	MODIFIER	AKR1B1L	ENSGALG00000003466	Transcript	ENSGALT00000021337	protein_coding	-	8/9	-	-	-	-	-	-	-	-	-	-1	EntrezGene	-	-	-	-	-	-
1_62275948_G/T	1:62275948-62275948	T	intron_variant	MODIFIER	AKR1B1L	ENSGALG00000003466	Transcript	ENSGALT00000043935	protein_coding	-	4/9	-	-	-	-	-	-	-	-	-	-1	EntrezGene	-	-	-	-	-	-
1_62275948_G/T	1:62275948-62275948	T	intron_variant	MODIFIER	AKR1B1L	ENSGALG00000003466	Transcript	ENSGALT00000021337	protein_coding	-	8/9	-	-	-	-	-	-	-	-	-	-1	EntrezGene	-	-	-	-	-	-
1_62275950_T/G	1:62275950-62275950	G	intron_variant	MODIFIER	AKR1B1L	ENSGALG00000003466	Transcript	ENSGALT00000043935	protein_coding	-	4/9	-	-	-	-	-	-	-	-	-	-1	EntrezGene	-	-	-	-	-	-
1_62275950_T/G	1:62275950-62275950	G	intron_variant	MODIFIER	AKR1B1L	ENSGALG00000003466	Transcript	ENSGALT00000021337	protein_coding	-	8/9	-	-	-	-	-	-	-	-	-	-1	EntrezGene	-	-	-	-	-	-
1_62275951_A/T	1:62275951-62275951	T	intron_variant	MODIFIER	AKR1B1L	ENSGALG00000003466	Transcript	ENSGALT00000043935	protein_coding	-	4/9	-	-	-	-	-	-	-	-	-	-1	EntrezGene	-	-	-	-	-	-
1_62275951_A/T	1:62275951-62275951	T	intron_variant	MODIFIER	AKR1B1L	ENSGALG00000003466	Transcript	ENSGALT00000021337	protein_coding	-	8/9	-	-	-	-	-	-	-	-	-	-1	EntrezGene	-	-	-	-	-	-
1_62654927_G/A	1:62654927-62654927	A	intergenic_variant	MODIFIER	-	-	-	-	-	-	-	-	-	-	-	-	-	-	-	-	-	-	-	-	-	-	-	-
1_62655047_G/T	1:62655047-62655047	T	intergenic_variant	MODIFIER	-	-	-	-	-	-	-	-	-	-	-	-	-	-	-	-	-	-	-	-	-	-	-	-
1_62655102_T/A	1:62655102-62655102	A	intergenic_variant	MODIFIER	-	-	-	-	-	-	-	-	-	-	-	-	-	-	-	-	-	-	-	-	-	-	-	-
1_62724255_A/T	1:62724255-62724255	T	intergenic_variant	MODIFIER	-	-	-	-	-	-	-	-	-	-	-	-	-	-	-	-	-	-	-	-	-	-	-	-
1_62888969_C/G	1:62888969-62888969	G	upstream_gene_variant	MODIFIER	RERG	ENSGALG00000028186	Transcript	ENSGALT00000044139	protein_coding	-	-	-	-	-	-	-	-	-	-	1560	-1	HGNC	HGNC:15980	-	-	-	-	-
1_65072271_G/A	1:65072271-65072271	A	intron_variant	MODIFIER	PDE3A	ENSGALG00000013143	Transcript	ENSGALT00000037438	protein_coding	-	2/17	-	-	-	-	-	-	-	-	-	1	HGNC	HGNC:8778	-	-	-	-	-
1_65072323_C/G	1:65072323-65072323	G	intron_variant	MODIFIER	PDE3A	ENSGALG00000013143	Transcript	ENSGALT00000037438	protein_coding	-	2/17	-	-	-	-	-	-	-	-	-	1	HGNC	HGNC:8778	-	-	-	-	-
1_65729343_C/T	1:65729343-65729343	T	intergenic_variant	MODIFIER	-	-	-	-	-	-	-	-	-	-	-	-	-	-	-	-	-	-	-	-	-	-	-	-
1_67331915_G/A	1:67331915-67331915	A	5_prime_UTR_variant	MODIFIER	LYRM5	ENSGALG00000014031	Transcript	ENSGALT00000022724	protein_coding	1/3	-	-	-	332	-	-	-	-	-	-	1	HGNC	HGNC:27052	-	-	-	-	-
1_67331915_G/A	1:67331915-67331915	A	upstream_gene_variant	MODIFIER	CASC1	ENSGALG00000014030	Transcript	ENSGALT00000022723	protein_coding	-	-	-	-	-	-	-	-	-	-	453	-1	HGNC	HGNC:29599	-	-	-	-	-
1_67331917_C/G	1:67331917-67331917	G	5_prime_UTR_variant	MODIFIER	LYRM5	ENSGALG00000014031	Transcript	ENSGALT00000022724	protein_coding	1/3	-	-	-	334	-	-	-	-	-	-	1	HGNC	HGNC:27052	-	-	-	-	-
1_67331917_C/G	1:67331917-67331917	G	upstream_gene_variant	MODIFIER	CASC1	ENSGALG00000014030	Transcript	ENSGALT00000022723	protein_coding	-	-	-	-	-	-	-	-	-	-	455	-1	HGNC	HGNC:29599	-	-	-	-	-
1_67331927_A/C	1:67331927-67331927	C	5_prime_UTR_variant	MODIFIER	LYRM5	ENSGALG00000014031	Transcript	ENSGALT00000022724	protein_coding	1/3	-	-	-	344	-	-	-	-	-	-	1	HGNC	HGNC:27052	-	-	-	-	-
1_67331927_A/C	1:67331927-67331927	C	upstream_gene_variant	MODIFIER	CASC1	ENSGALG00000014030	Transcript	ENSGALT00000022723	protein_coding	-	-	-	-	-	-	-	-	-	-	465	-1	HGNC	HGNC:29599	-	-	-	-	-
1_67331941_C/A	1:67331941-67331941	A	5_prime_UTR_variant	MODIFIER	LYRM5	ENSGALG00000014031	Transcript	ENSGALT00000022724	protein_coding	1/3	-	-	-	358	-	-	-	-	-	-	1	HGNC	HGNC:27052	-	-	-	-	-
1_67331941_C/A	1:67331941-67331941	A	upstream_gene_variant	MODIFIER	CASC1	ENSGALG00000014030	Transcript	ENSGALT00000022723	protein_coding	-	-	-	-	-	-	-	-	-	-	479	-1	HGNC	HGNC:29599	-	-	-	-	-
1_67331942_T/G	1:67331942-67331942	G	5_prime_UTR_variant	MODIFIER	LYRM5	ENSGALG00000014031	Transcript	ENSGALT00000022724	protein_coding	1/3	-	-	-	359	-	-	-	-	-	-	1	HGNC	HGNC:27052	-	-	-	-	-
1_67331942_T/G	1:67331942-67331942	G	upstream_gene_variant	MODIFIER	CASC1	ENSGALG00000014030	Transcript	ENSGALT00000022723	protein_coding	-	-	-	-	-	-	-	-	-	-	480	-1	HGNC	HGNC:29599	-	-	-	-	-
1_67331944_A/G	1:67331944-67331944	G	5_prime_UTR_variant	MODIFIER	LYRM5	ENSGALG00000014031	Transcript	ENSGALT00000022724	protein_coding	1/3	-	-	-	361	-	-	-	-	-	-	1	HGNC	HGNC:27052	-	-	-	-	-
1_67331944_A/G	1:67331944-67331944	G	upstream_gene_variant	MODIFIER	CASC1	ENSGALG00000014030	Transcript	ENSGALT00000022723	protein_coding	-	-	-	-	-	-	-	-	-	-	482	-1	HGNC	HGNC:29599	-	-	-	-	-
1_67331945_G/C	1:67331945-67331945	C	5_prime_UTR_variant	MODIFIER	LYRM5	ENSGALG00000014031	Transcript	ENSGALT00000022724	protein_coding	1/3	-	-	-	362	-	-	-	-	-	-	1	HGNC	HGNC:27052	-	-	-	-	-
1_67331945_G/C	1:67331945-67331945	C	upstream_gene_variant	MODIFIER	CASC1	ENSGALG00000014030	Transcript	ENSGALT00000022723	protein_coding	-	-	-	-	-	-	-	-	-	-	483	-1	HGNC	HGNC:29599	-	-	-	-	-
1_67331947_T/G	1:67331947-67331947	G	5_prime_UTR_variant	MODIFIER	LYRM5	ENSGALG00000014031	Transcript	ENSGALT00000022724	protein_coding	1/3	-	-	-	364	-	-	-	-	-	-	1	HGNC	HGNC:27052	-	-	-	-	-
1_67331947_T/G	1:67331947-67331947	G	upstream_gene_variant	MODIFIER	CASC1	ENSGALG00000014030	Transcript	ENSGALT00000022723	protein_coding	-	-	-	-	-	-	-	-	-	-	485	-1	HGNC	HGNC:29599	-	-	-	-	-
1_67331948_G/C	1:67331948-67331948	C	5_prime_UTR_variant	MODIFIER	LYRM5	ENSGALG00000014031	Transcript	ENSGALT00000022724	protein_coding	1/3	-	-	-	365	-	-	-	-	-	-	1	HGNC	HGNC:27052	-	-	-	-	-
1_67331948_G/C	1:67331948-67331948	C	upstream_gene_variant	MODIFIER	CASC1	ENSGALG00000014030	Transcript	ENSGALT00000022723	protein_coding	-	-	-	-	-	-	-	-	-	-	486	-1	HGNC	HGNC:29599	-	-	-	-	-
1_67331949_A/G	1:67331949-67331949	G	5_prime_UTR_variant	MODIFIER	LYRM5	ENSGALG00000014031	Transcript	ENSGALT00000022724	protein_coding	1/3	-	-	-	366	-	-	-	-	-	-	1	HGNC	HGNC:27052	-	-	-	-	-
1_67331949_A/G	1:67331949-67331949	G	upstream_gene_variant	MODIFIER	CASC1	ENSGALG00000014030	Transcript	ENSGALT00000022723	protein_coding	-	-	-	-	-	-	-	-	-	-	487	-1	HGNC	HGNC:29599	-	-	-	-	-
1_67331950_G/C	1:67331950-67331950	C	5_prime_UTR_variant	MODIFIER	LYRM5	ENSGALG00000014031	Transcript	ENSGALT00000022724	protein_coding	1/3	-	-	-	367	-	-	-	-	-	-	1	HGNC	HGNC:27052	-	-	-	-	-
1_67331950_G/C	1:67331950-67331950	C	upstream_gene_variant	MODIFIER	CASC1	ENSGALG00000014030	Transcript	ENSGALT00000022723	protein_coding	-	-	-	-	-	-	-	-	-	-	488	-1	HGNC	HGNC:29599	-	-	-	-	-
1_67331952_C/G	1:67331952-67331952	G	5_prime_UTR_variant	MODIFIER	LYRM5	ENSGALG00000014031	Transcript	ENSGALT00000022724	protein_coding	1/3	-	-	-	369	-	-	-	-	-	-	1	HGNC	HGNC:27052	-	-	-	-	-
1_67331952_C/G	1:67331952-67331952	G	upstream_gene_variant	MODIFIER	CASC1	ENSGALG00000014030	Transcript	ENSGALT00000022723	protein_coding	-	-	-	-	-	-	-	-	-	-	490	-1	HGNC	HGNC:29599	-	-	-	-	-
1_67331953_T/A	1:67331953-67331953	A	5_prime_UTR_variant	MODIFIER	LYRM5	ENSGALG00000014031	Transcript	ENSGALT00000022724	protein_coding	1/3	-	-	-	370	-	-	-	-	-	-	1	HGNC	HGNC:27052	-	-	-	-	-
1_67331953_T/A	1:67331953-67331953	A	upstream_gene_variant	MODIFIER	CASC1	ENSGALG00000014030	Transcript	ENSGALT00000022723	protein_coding	-	-	-	-	-	-	-	-	-	-	491	-1	HGNC	HGNC:29599	-	-	-	-	-
1_67338691_G/A	1:67338691-67338691	A	intron_variant	MODIFIER	KRAS	ENSGALG00000014033	Transcript	ENSGALT00000022726	protein_coding	-	4/4	-	-	-	-	-	-	-	-	-	-1	EntrezGene	-	-	-	-	-	-
1_67338691_G/A	1:67338691-67338691	A	3_prime_UTR_variant	MODIFIER	LYRM5	ENSGALG00000014031	Transcript	ENSGALT00000022724	protein_coding	3/3	-	-	-	2107	-	-	-	-	-	-	1	HGNC	HGNC:27052	-	-	-	-	-
1_67501519_T/C	1:67501519-67501519	C	intergenic_variant	MODIFIER	-	-	-	-	-	-	-	-	-	-	-	-	-	-	-	-	-	-	-	-	-	-	-	-
1_67758300_C/T	1:67758300-67758300	T	upstream_gene_variant	MODIFIER	SSPN	ENSGALG00000014042	Transcript	ENSGALT00000022738	protein_coding	-	-	-	-	-	-	-	-	-	-	4711	1	HGNC	HGNC:11322	-	-	-	-	-
1_67758323_G/A	1:67758323-67758323	A	upstream_gene_variant	MODIFIER	SSPN	ENSGALG00000014042	Transcript	ENSGALT00000022738	protein_coding	-	-	-	-	-	-	-	-	-	-	4688	1	HGNC	HGNC:11322	-	-	-	-	-
1_67811937_C/T	1:67811937-67811937	T	intron_variant	MODIFIER	ITPR2	ENSGALG00000014071	Transcript	ENSGALT00000022784	protein_coding	-	54/55	-	-	-	-	-	-	-	-	-	-1	HGNC	HGNC:6181	-	-	-	-	-
1_67811948_C/G	1:67811948-67811948	G	intron_variant	MODIFIER	ITPR2	ENSGALG00000014071	Transcript	ENSGALT00000022784	protein_coding	-	54/55	-	-	-	-	-	-	-	-	-	-1	HGNC	HGNC:6181	-	-	-	-	-
1_67849106_G/A	1:67849106-67849106	A	intron_variant	MODIFIER	ITPR2	ENSGALG00000014071	Transcript	ENSGALT00000022784	protein_coding	-	47/55	-	-	-	-	-	-	-	-	-	-1	HGNC	HGNC:6181	-	-	-	-	-
1_68035944_C/T	1:68035944-68035944	T	intron_variant	MODIFIER	ITPR2	ENSGALG00000014071	Transcript	ENSGALT00000022784	protein_coding	-	1/55	-	-	-	-	-	-	-	-	-	-1	HGNC	HGNC:6181	-	-	-	-	-
1_68484680_C/T	1:68484680-68484680	T	downstream_gene_variant	MODIFIER	A4GALT	ENSGALG00000014128	Transcript	ENSGALT00000022862	protein_coding	-	-	-	-	-	-	-	-	-	-	4911	-1	HGNC	HGNC:18149	-	-	-	-	-
1_68484680_C/T	1:68484680-68484680	T	3_prime_UTR_variant	MODIFIER	-	ENSGALG00000019262	Transcript	ENSGALT00000030515	protein_coding	2/2	-	-	-	1076	-	-	-	-	-	-	1	-	-	-	-	-	-	-
1_68704064_G/C	1:68704064-68704064	C	5_prime_UTR_variant	MODIFIER	TTLL12	ENSGALG00000014167	Transcript	ENSGALT00000022912	protein_coding	1/14	-	-	-	485	-	-	-	-	-	-	-1	EntrezGene	-	-	-	-	-	-
1_69743189_G/A	1:69743189-69743189	A	intergenic_variant	MODIFIER	-	-	-	-	-	-	-	-	-	-	-	-	-	-	-	-	-	-	-	-	-	-	-	-
1_69795538_G/C	1:69795538-69795538	C	intergenic_variant	MODIFIER	-	-	-	-	-	-	-	-	-	-	-	-	-	-	-	-	-	-	-	-	-	-	-	-
1_69795542_A/T	1:69795542-69795542	T	intergenic_variant	MODIFIER	-	-	-	-	-	-	-	-	-	-	-	-	-	-	-	-	-	-	-	-	-	-	-	-
1_69795543_C/G	1:69795543-69795543	G	intergenic_variant	MODIFIER	-	-	-	-	-	-	-	-	-	-	-	-	-	-	-	-	-	-	-	-	-	-	-	-
1_69795544_T/G	1:69795544-69795544	G	intergenic_variant	MODIFIER	-	-	-	-	-	-	-	-	-	-	-	-	-	-	-	-	-	-	-	-	-	-	-	-
1_69795545_G/T	1:69795545-69795545	T	intergenic_variant	MODIFIER	-	-	-	-	-	-	-	-	-	-	-	-	-	-	-	-	-	-	-	-	-	-	-	-
1_69795546_T/A	1:69795546-69795546	A	intergenic_variant	MODIFIER	-	-	-	-	-	-	-	-	-	-	-	-	-	-	-	-	-	-	-	-	-	-	-	-
1_69795547_C/A	1:69795547-69795547	A	intergenic_variant	MODIFIER	-	-	-	-	-	-	-	-	-	-	-	-	-	-	-	-	-	-	-	-	-	-	-	-
1_69795548_T/A	1:69795548-69795548	A	intergenic_variant	MODIFIER	-	-	-	-	-	-	-	-	-	-	-	-	-	-	-	-	-	-	-	-	-	-	-	-
1_69795549_C/G	1:69795549-69795549	G	intergenic_variant	MODIFIER	-	-	-	-	-	-	-	-	-	-	-	-	-	-	-	-	-	-	-	-	-	-	-	-
1_69795550_T/G	1:69795550-69795550	G	intergenic_variant	MODIFIER	-	-	-	-	-	-	-	-	-	-	-	-	-	-	-	-	-	-	-	-	-	-	-	-
1_69795552_G/A	1:69795552-69795552	A	intergenic_variant	MODIFIER	-	-	-	-	-	-	-	-	-	-	-	-	-	-	-	-	-	-	-	-	-	-	-	-
1_69795553_A/T	1:69795553-69795553	T	intergenic_variant	MODIFIER	-	-	-	-	-	-	-	-	-	-	-	-	-	-	-	-	-	-	-	-	-	-	-	-
1_69871588_G/C	1:69871588-69871588	C	intron_variant	MODIFIER	PRR5	ENSGALG00000014213	Transcript	ENSGALT00000022984	protein_coding	-	2/10	-	-	-	-	-	-	-	-	-	1	EntrezGene	-	-	-	-	-	-
1_69871588_G/C	1:69871588-69871588	C	upstream_gene_variant	MODIFIER	PRR5	ENSGALG00000014213	Transcript	ENSGALT00000045353	protein_coding	-	-	-	-	-	-	-	-	-	-	2507	1	EntrezGene	-	-	-	-	-	-
1_71513668_T/A	1:71513668-71513668	A	upstream_gene_variant	MODIFIER	PKDREJ	ENSGALG00000014240	Transcript	ENSGALT00000023031	protein_coding	-	-	-	-	-	-	-	-	-	-	1435	-1	HGNC	HGNC:9015	-	-	-	-	-
1_71513668_T/A	1:71513668-71513668	A	intron_variant	MODIFIER	-	ENSGALG00000009702	Transcript	ENSGALT00000023473	protein_coding	-	1/10	-	-	-	-	-	-	-	-	-	1	-	-	-	-	-	-	-
1_72046581_T/C	1:72046581-72046581	C	downstream_gene_variant	MODIFIER	LOH12CR1	ENSGALG00000013461	Transcript	ENSGALT00000021942	protein_coding	-	-	-	-	-	-	-	-	-	-	3603	1	EntrezGene	-	-	-	-	-	-
1_72046581_T/C	1:72046581-72046581	C	downstream_gene_variant	MODIFIER	DUSP16	ENSGALG00000028155	Transcript	ENSGALT00000045814	protein_coding	-	-	-	-	-	-	-	-	-	-	5	-1	HGNC	HGNC:17909	-	-	-	-	-
1_72046583_T/C	1:72046583-72046583	C	downstream_gene_variant	MODIFIER	LOH12CR1	ENSGALG00000013461	Transcript	ENSGALT00000021942	protein_coding	-	-	-	-	-	-	-	-	-	-	3605	1	EntrezGene	-	-	-	-	-	-
1_72046583_T/C	1:72046583-72046583	C	downstream_gene_variant	MODIFIER	DUSP16	ENSGALG00000028155	Transcript	ENSGALT00000045814	protein_coding	-	-	-	-	-	-	-	-	-	-	3	-1	HGNC	HGNC:17909	-	-	-	-	-
1_72046589_T/G	1:72046589-72046589	G	downstream_gene_variant	MODIFIER	LOH12CR1	ENSGALG00000013461	Transcript	ENSGALT00000021942	protein_coding	-	-	-	-	-	-	-	-	-	-	3611	1	EntrezGene	-	-	-	-	-	-
1_72046589_T/G	1:72046589-72046589	G	3_prime_UTR_variant	MODIFIER	DUSP16	ENSGALG00000028155	Transcript	ENSGALT00000045814	protein_coding	8/8	-	-	-	5541	-	-	-	-	-	-	-1	HGNC	HGNC:17909	-	-	-	-	-
1_74603098_C/T	1:74603098-74603098	T	intergenic_variant	MODIFIER	-	-	-	-	-	-	-	-	-	-	-	-	-	-	-	-	-	-	-	-	-	-	-	-
1_74603099_C/A	1:74603099-74603099	A	intergenic_variant	MODIFIER	-	-	-	-	-	-	-	-	-	-	-	-	-	-	-	-	-	-	-	-	-	-	-	-
1_74603100_A/G	1:74603100-74603100	G	intergenic_variant	MODIFIER	-	-	-	-	-	-	-	-	-	-	-	-	-	-	-	-	-	-	-	-	-	-	-	-
1_74603101_G/A	1:74603101-74603101	A	intergenic_variant	MODIFIER	-	-	-	-	-	-	-	-	-	-	-	-	-	-	-	-	-	-	-	-	-	-	-	-
1_74603102_T/G	1:74603102-74603102	G	intergenic_variant	MODIFIER	-	-	-	-	-	-	-	-	-	-	-	-	-	-	-	-	-	-	-	-	-	-	-	-
1_74603106_T/C	1:74603106-74603106	C	intergenic_variant	MODIFIER	-	-	-	-	-	-	-	-	-	-	-	-	-	-	-	-	-	-	-	-	-	-	-	-
1_74603108_T/G	1:74603108-74603108	G	intergenic_variant	MODIFIER	-	-	-	-	-	-	-	-	-	-	-	-	-	-	-	-	-	-	-	-	-	-	-	-
1_74603110_C/A	1:74603110-74603110	A	intergenic_variant	MODIFIER	-	-	-	-	-	-	-	-	-	-	-	-	-	-	-	-	-	-	-	-	-	-	-	-
1_74603111_A/G	1:74603111-74603111	G	intergenic_variant	MODIFIER	-	-	-	-	-	-	-	-	-	-	-	-	-	-	-	-	-	-	-	-	-	-	-	-
1_74603112_C/A	1:74603112-74603112	A	intergenic_variant	MODIFIER	-	-	-	-	-	-	-	-	-	-	-	-	-	-	-	-	-	-	-	-	-	-	-	-
1_74626740_G/A	1:74626740-74626740	A	intergenic_variant	MODIFIER	-	-	-	-	-	-	-	-	-	-	-	-	-	-	-	-	-	-	-	-	-	-	-	-
1_76138853_C/T	1:76138853-76138853	T	intron_variant	MODIFIER	CD86	ENSGALG00000014362	Transcript	ENSGALT00000037176	protein_coding	-	5/5	-	-	-	-	-	-	-	-	-	1	Uniprot_gn	-	-	-	-	-	-
1_76468064_C/T	1:76468064-76468064	T	downstream_gene_variant	MODIFIER	SCARNA11	ENSGALG00000025615	Transcript	ENSGALT00000042528	snoRNA	-	-	-	-	-	-	-	-	-	-	4688	-1	RFAM	-	-	-	-	-	-
1_76468064_C/T	1:76468064-76468064	T	downstream_gene_variant	MODIFIER	CHD4	ENSGALG00000013565	Transcript	ENSGALT00000023339	protein_coding	-	-	-	-	-	-	-	-	-	-	714	-1	HGNC	HGNC:1919	-	-	-	-	-
1_76468064_C/T	1:76468064-76468064	T	synonymous_variant	LOW	NOP2	ENSGALG00000014445	Transcript	ENSGALT00000023326	protein_coding	3/18	-	-	-	214	171	57	L	ctG/ctA	-	-	-1	HGNC	HGNC:7867	-	-	-	-	-
1_76604886_G/A	1:76604886-76604886	A	intergenic_variant	MODIFIER	-	-	-	-	-	-	-	-	-	-	-	-	-	-	-	-	-	-	-	-	-	-	-	-
1_76713151_T/G	1:76713151-76713151	G	upstream_gene_variant	MODIFIER	P3H3	ENSGALG00000014490	Transcript	ENSGALT00000023392	protein_coding	-	-	-	-	-	-	-	-	-	-	530	1	HGNC	HGNC:19318	-	-	-	-	-
1_76713151_T/G	1:76713151-76713151	G	downstream_gene_variant	MODIFIER	GPR162	ENSGALG00000022926	Transcript	ENSGALT00000023388	protein_coding	-	-	-	-	-	-	-	-	-	-	669	1	HGNC	HGNC:16693	-	-	-	-	-
1_76767693_A/G	1:76767693-76767693	G	intron_variant	MODIFIER	ENO2	ENSGALG00000014528	Transcript	ENSGALT00000023444	protein_coding	-	1/11	-	-	-	-	-	-	-	-	-	1	EntrezGene	-	-	-	-	-	-
1_76821507_G/T	1:76821507-76821507	T	intron_variant	MODIFIER	PTPN6	ENSGALG00000014561	Transcript	ENSGALT00000023485	protein_coding	-	3/14	-	-	-	-	-	-	-	-	-	1	EntrezGene	-	-	-	-	-	-
1_77320112_G/A	1:77320112-77320112	A	intergenic_variant	MODIFIER	-	-	-	-	-	-	-	-	-	-	-	-	-	-	-	-	-	-	-	-	-	-	-	-
1_77320113_G/T	1:77320113-77320113	T	intergenic_variant	MODIFIER	-	-	-	-	-	-	-	-	-	-	-	-	-	-	-	-	-	-	-	-	-	-	-	-
1_77320116_G/A	1:77320116-77320116	A	intergenic_variant	MODIFIER	-	-	-	-	-	-	-	-	-	-	-	-	-	-	-	-	-	-	-	-	-	-	-	-
1_77320118_A/T	1:77320118-77320118	T	intergenic_variant	MODIFIER	-	-	-	-	-	-	-	-	-	-	-	-	-	-	-	-	-	-	-	-	-	-	-	-
1_77366875_C/G	1:77366875-77366875	G	intergenic_variant	MODIFIER	-	-	-	-	-	-	-	-	-	-	-	-	-	-	-	-	-	-	-	-	-	-	-	-
1_77366878_G/T	1:77366878-77366878	T	intergenic_variant	MODIFIER	-	-	-	-	-	-	-	-	-	-	-	-	-	-	-	-	-	-	-	-	-	-	-	-
1_77366884_A/C	1:77366884-77366884	C	intergenic_variant	MODIFIER	-	-	-	-	-	-	-	-	-	-	-	-	-	-	-	-	-	-	-	-	-	-	-	-
1_77366886_A/C	1:77366886-77366886	C	intergenic_variant	MODIFIER	-	-	-	-	-	-	-	-	-	-	-	-	-	-	-	-	-	-	-	-	-	-	-	-
1_77366891_C/T	1:77366891-77366891	T	intergenic_variant	MODIFIER	-	-	-	-	-	-	-	-	-	-	-	-	-	-	-	-	-	-	-	-	-	-	-	-
1_77366896_C/G	1:77366896-77366896	G	intergenic_variant	MODIFIER	-	-	-	-	-	-	-	-	-	-	-	-	-	-	-	-	-	-	-	-	-	-	-	-
1_77721952_C/T	1:77721952-77721952	T	intergenic_variant	MODIFIER	-	-	-	-	-	-	-	-	-	-	-	-	-	-	-	-	-	-	-	-	-	-	-	-
1_77940008_G/A	1:77940008-77940008	A	intergenic_variant	MODIFIER	-	-	-	-	-	-	-	-	-	-	-	-	-	-	-	-	-	-	-	-	-	-	-	-
1_77940009_T/G	1:77940009-77940009	G	intergenic_variant	MODIFIER	-	-	-	-	-	-	-	-	-	-	-	-	-	-	-	-	-	-	-	-	-	-	-	-
1_77940012_T/C	1:77940012-77940012	C	intergenic_variant	MODIFIER	-	-	-	-	-	-	-	-	-	-	-	-	-	-	-	-	-	-	-	-	-	-	-	-
1_77940013_G/T	1:77940013-77940013	T	intergenic_variant	MODIFIER	-	-	-	-	-	-	-	-	-	-	-	-	-	-	-	-	-	-	-	-	-	-	-	-
1_77940759_G/A	1:77940759-77940759	A	intergenic_variant	MODIFIER	-	-	-	-	-	-	-	-	-	-	-	-	-	-	-	-	-	-	-	-	-	-	-	-
1_77940828_T/C	1:77940828-77940828	C	intergenic_variant	MODIFIER	-	-	-	-	-	-	-	-	-	-	-	-	-	-	-	-	-	-	-	-	-	-	-	-
1_77940837_C/G	1:77940837-77940837	G	intergenic_variant	MODIFIER	-	-	-	-	-	-	-	-	-	-	-	-	-	-	-	-	-	-	-	-	-	-	-	-
1_77940842_T/C	1:77940842-77940842	C	intergenic_variant	MODIFIER	-	-	-	-	-	-	-	-	-	-	-	-	-	-	-	-	-	-	-	-	-	-	-	-
1_78704918_C/G	1:78704918-78704918	G	downstream_gene_variant	MODIFIER	SIDT1	ENSGALG00000014812	Transcript	ENSGALT00000023915	protein_coding	-	-	-	-	-	-	-	-	-	-	745	-1	HGNC	HGNC:25967	-	-	-	-	-
1_78704919_T/C	1:78704919-78704919	C	downstream_gene_variant	MODIFIER	SIDT1	ENSGALG00000014812	Transcript	ENSGALT00000023915	protein_coding	-	-	-	-	-	-	-	-	-	-	744	-1	HGNC	HGNC:25967	-	-	-	-	-
1_78704920_G/T	1:78704920-78704920	T	downstream_gene_variant	MODIFIER	SIDT1	ENSGALG00000014812	Transcript	ENSGALT00000023915	protein_coding	-	-	-	-	-	-	-	-	-	-	743	-1	HGNC	HGNC:25967	-	-	-	-	-
1_78936755_A/G	1:78936755-78936755	G	intron_variant	MODIFIER	STXBP5L	ENSGALG00000014941	Transcript	ENSGALT00000024101	protein_coding	-	21/26	-	-	-	-	-	-	-	-	-	-1	HGNC	HGNC:30757	-	-	-	-	-
1_79145973_C/A	1:79145973-79145973	A	intergenic_variant	MODIFIER	-	-	-	-	-	-	-	-	-	-	-	-	-	-	-	-	-	-	-	-	-	-	-	-
1_79145987_C/T	1:79145987-79145987	T	intergenic_variant	MODIFIER	-	-	-	-	-	-	-	-	-	-	-	-	-	-	-	-	-	-	-	-	-	-	-	-
1_79355977_G/A	1:79355977-79355977	A	intron_variant	MODIFIER	LRRC58	ENSGALG00000014972	Transcript	ENSGALT00000024149	protein_coding	-	2/4	-	-	-	-	-	-	-	-	-	1	HGNC	HGNC:26968	-	-	-	-	-
1_79374258_C/A	1:79374258-79374258	A	downstream_gene_variant	MODIFIER	gga-mir-6609	ENSGALG00000026996	Transcript	ENSGALT00000043154	miRNA	-	-	-	-	-	-	-	-	-	-	3145	1	miRBase	-	-	-	-	-	-
1_79374258_C/A	1:79374258-79374258	A	upstream_gene_variant	MODIFIER	GPR156	ENSGALG00000014973	Transcript	ENSGALT00000024150	protein_coding	-	-	-	-	-	-	-	-	-	-	2563	1	HGNC	HGNC:20844	-	-	-	-	-
1_79374340_C/G	1:79374340-79374340	G	downstream_gene_variant	MODIFIER	gga-mir-6609	ENSGALG00000026996	Transcript	ENSGALT00000043154	miRNA	-	-	-	-	-	-	-	-	-	-	3227	1	miRBase	-	-	-	-	-	-
1_79374340_C/G	1:79374340-79374340	G	upstream_gene_variant	MODIFIER	GPR156	ENSGALG00000014973	Transcript	ENSGALT00000024150	protein_coding	-	-	-	-	-	-	-	-	-	-	2481	1	HGNC	HGNC:20844	-	-	-	-	-
1_79470003_G/A	1:79470003-79470003	A	intron_variant	MODIFIER	GSK3B	ENSGALG00000014977	Transcript	ENSGALT00000030475	protein_coding	-	4/12	-	-	-	-	-	-	-	-	-	1	HGNC	HGNC:4617	-	-	-	-	-
1_79470848_G/T	1:79470848-79470848	T	intron_variant	MODIFIER	GSK3B	ENSGALG00000014977	Transcript	ENSGALT00000030475	protein_coding	-	4/12	-	-	-	-	-	-	-	-	-	1	HGNC	HGNC:4617	-	-	-	-	-
1_79470849_A/T	1:79470849-79470849	T	intron_variant	MODIFIER	GSK3B	ENSGALG00000014977	Transcript	ENSGALT00000030475	protein_coding	-	4/12	-	-	-	-	-	-	-	-	-	1	HGNC	HGNC:4617	-	-	-	-	-
1_79674090_A/T	1:79674090-79674090	T	intergenic_variant	MODIFIER	-	-	-	-	-	-	-	-	-	-	-	-	-	-	-	-	-	-	-	-	-	-	-	-
1_79674092_G/T	1:79674092-79674092	T	intergenic_variant	MODIFIER	-	-	-	-	-	-	-	-	-	-	-	-	-	-	-	-	-	-	-	-	-	-	-	-
1_79674096_A/G	1:79674096-79674096	G	intergenic_variant	MODIFIER	-	-	-	-	-	-	-	-	-	-	-	-	-	-	-	-	-	-	-	-	-	-	-	-
1_79674099_G/C	1:79674099-79674099	C	intergenic_variant	MODIFIER	-	-	-	-	-	-	-	-	-	-	-	-	-	-	-	-	-	-	-	-	-	-	-	-
1_79674102_T/C	1:79674102-79674102	C	intergenic_variant	MODIFIER	-	-	-	-	-	-	-	-	-	-	-	-	-	-	-	-	-	-	-	-	-	-	-	-
1_79674106_G/C	1:79674106-79674106	C	intergenic_variant	MODIFIER	-	-	-	-	-	-	-	-	-	-	-	-	-	-	-	-	-	-	-	-	-	-	-	-
1_79674120_C/A	1:79674120-79674120	A	intergenic_variant	MODIFIER	-	-	-	-	-	-	-	-	-	-	-	-	-	-	-	-	-	-	-	-	-	-	-	-
1_79674121_A/T	1:79674121-79674121	T	intergenic_variant	MODIFIER	-	-	-	-	-	-	-	-	-	-	-	-	-	-	-	-	-	-	-	-	-	-	-	-
1_79674122_G/A	1:79674122-79674122	A	intergenic_variant	MODIFIER	-	-	-	-	-	-	-	-	-	-	-	-	-	-	-	-	-	-	-	-	-	-	-	-
1_79873494_A/T	1:79873494-79873494	T	intergenic_variant	MODIFIER	-	-	-	-	-	-	-	-	-	-	-	-	-	-	-	-	-	-	-	-	-	-	-	-
1_79878534_T/A	1:79878534-79878534	A	intergenic_variant	MODIFIER	-	-	-	-	-	-	-	-	-	-	-	-	-	-	-	-	-	-	-	-	-	-	-	-
1_79878537_G/A	1:79878537-79878537	A	intergenic_variant	MODIFIER	-	-	-	-	-	-	-	-	-	-	-	-	-	-	-	-	-	-	-	-	-	-	-	-
1_79925575_C/T	1:79925575-79925575	T	downstream_gene_variant	MODIFIER	VANGL1	ENSGALG00000015025	Transcript	ENSGALT00000024232	protein_coding	-	-	-	-	-	-	-	-	-	-	87	-1	HGNC	HGNC:15512	-	-	-	-	-
1_80086113_A/G	1:80086113-80086113	G	intron_variant	MODIFIER	-	ENSGALG00000015075	Transcript	ENSGALT00000024318	protein_coding	-	2/3	-	-	-	-	-	-	-	-	-	-1	-	-	-	-	-	-	-
1_80091886_C/A	1:80091886-80091886	A	upstream_gene_variant	MODIFIER	-	ENSGALG00000015075	Transcript	ENSGALT00000024318	protein_coding	-	-	-	-	-	-	-	-	-	-	3270	-1	-	-	-	-	-	-	-
1_80131388_C/T	1:80131388-80131388	T	intergenic_variant	MODIFIER	-	-	-	-	-	-	-	-	-	-	-	-	-	-	-	-	-	-	-	-	-	-	-	-
1_80207276_C/G	1:80207276-80207276	G	downstream_gene_variant	MODIFIER	ARHGAP31	ENSGALG00000015077	Transcript	ENSGALT00000024321	protein_coding	-	-	-	-	-	-	-	-	-	-	3196	1	HGNC	HGNC:29216	-	-	-	-	-
1_80207279_A/T	1:80207279-80207279	T	downstream_gene_variant	MODIFIER	ARHGAP31	ENSGALG00000015077	Transcript	ENSGALT00000024321	protein_coding	-	-	-	-	-	-	-	-	-	-	3199	1	HGNC	HGNC:29216	-	-	-	-	-
1_80207290_C/T	1:80207290-80207290	T	downstream_gene_variant	MODIFIER	ARHGAP31	ENSGALG00000015077	Transcript	ENSGALT00000024321	protein_coding	-	-	-	-	-	-	-	-	-	-	3210	1	HGNC	HGNC:29216	-	-	-	-	-
1_81441492_T/G	1:81441492-81441492	G	intron_variant	MODIFIER	LSAMP	ENSGALG00000015087	Transcript	ENSGALT00000024338	protein_coding	-	1/7	-	-	-	-	-	-	-	-	-	1	Uniprot_gn	-	-	-	-	-	-
1_81441492_T/G	1:81441492-81441492	G	intron_variant	MODIFIER	LSAMP	ENSGALG00000015087	Transcript	ENSGALT00000030459	protein_coding	-	1/6	-	-	-	-	-	-	-	-	-	1	Uniprot_gn	-	-	-	-	-	-
1_81441509_C/T	1:81441509-81441509	T	intron_variant	MODIFIER	LSAMP	ENSGALG00000015087	Transcript	ENSGALT00000024338	protein_coding	-	1/7	-	-	-	-	-	-	-	-	-	1	Uniprot_gn	-	-	-	-	-	-
1_81441509_C/T	1:81441509-81441509	T	intron_variant	MODIFIER	LSAMP	ENSGALG00000015087	Transcript	ENSGALT00000030459	protein_coding	-	1/6	-	-	-	-	-	-	-	-	-	1	Uniprot_gn	-	-	-	-	-	-
1_81488748_T/C	1:81488748-81488748	C	intron_variant	MODIFIER	LSAMP	ENSGALG00000015087	Transcript	ENSGALT00000024338	protein_coding	-	1/7	-	-	-	-	-	-	-	-	-	1	Uniprot_gn	-	-	-	-	-	-
1_81488748_T/C	1:81488748-81488748	C	intron_variant	MODIFIER	LSAMP	ENSGALG00000015087	Transcript	ENSGALT00000030459	protein_coding	-	1/6	-	-	-	-	-	-	-	-	-	1	Uniprot_gn	-	-	-	-	-	-
1_81488749_G/A	1:81488749-81488749	A	intron_variant	MODIFIER	LSAMP	ENSGALG00000015087	Transcript	ENSGALT00000024338	protein_coding	-	1/7	-	-	-	-	-	-	-	-	-	1	Uniprot_gn	-	-	-	-	-	-
1_81488749_G/A	1:81488749-81488749	A	intron_variant	MODIFIER	LSAMP	ENSGALG00000015087	Transcript	ENSGALT00000030459	protein_coding	-	1/6	-	-	-	-	-	-	-	-	-	1	Uniprot_gn	-	-	-	-	-	-
1_815438_G/T	1:815438-815438	T	intron_variant	MODIFIER	UBE2H	ENSGALG00000007978	Transcript	ENSGALT00000012955	protein_coding	-	5/6	-	-	-	-	-	-	-	-	-	-1	Uniprot_gn	-	-	-	-	-	-
1_815485_C/T	1:815485-815485	T	intron_variant	MODIFIER	UBE2H	ENSGALG00000007978	Transcript	ENSGALT00000012955	protein_coding	-	5/6	-	-	-	-	-	-	-	-	-	-1	Uniprot_gn	-	-	-	-	-	-
1_815505_T/C	1:815505-815505	C	intron_variant	MODIFIER	UBE2H	ENSGALG00000007978	Transcript	ENSGALT00000012955	protein_coding	-	5/6	-	-	-	-	-	-	-	-	-	-1	Uniprot_gn	-	-	-	-	-	-
1_81564781_C/T	1:81564781-81564781	T	intron_variant	MODIFIER	LSAMP	ENSGALG00000015087	Transcript	ENSGALT00000024338	protein_coding	-	3/7	-	-	-	-	-	-	-	-	-	1	Uniprot_gn	-	-	-	-	-	-
1_81564781_C/T	1:81564781-81564781	T	intron_variant	MODIFIER	LSAMP	ENSGALG00000015087	Transcript	ENSGALT00000030459	protein_coding	-	3/6	-	-	-	-	-	-	-	-	-	1	Uniprot_gn	-	-	-	-	-	-
1_823093_G/A	1:823093-823093	A	intron_variant	MODIFIER	UBE2H	ENSGALG00000007978	Transcript	ENSGALT00000012955	protein_coding	-	3/6	-	-	-	-	-	-	-	-	-	-1	Uniprot_gn	-	-	-	-	-	-
1_82382774_C/A	1:82382774-82382774	A	intergenic_variant	MODIFIER	-	-	-	-	-	-	-	-	-	-	-	-	-	-	-	-	-	-	-	-	-	-	-	-
1_82575337_C/T	1:82575337-82575337	T	downstream_gene_variant	MODIFIER	CLDND1	ENSGALG00000027337	Transcript	ENSGALT00000045625	protein_coding	-	-	-	-	-	-	-	-	-	-	910	-1	Uniprot_gn	-	-	-	-	-	-
1_82575339_C/T	1:82575339-82575339	T	downstream_gene_variant	MODIFIER	CLDND1	ENSGALG00000027337	Transcript	ENSGALT00000045625	protein_coding	-	-	-	-	-	-	-	-	-	-	908	-1	Uniprot_gn	-	-	-	-	-	-
1_82575340_A/G	1:82575340-82575340	G	downstream_gene_variant	MODIFIER	CLDND1	ENSGALG00000027337	Transcript	ENSGALT00000045625	protein_coding	-	-	-	-	-	-	-	-	-	-	907	-1	Uniprot_gn	-	-	-	-	-	-
1_82575342_C/G	1:82575342-82575342	G	downstream_gene_variant	MODIFIER	CLDND1	ENSGALG00000027337	Transcript	ENSGALT00000045625	protein_coding	-	-	-	-	-	-	-	-	-	-	905	-1	Uniprot_gn	-	-	-	-	-	-
1_82575345_C/G	1:82575345-82575345	G	downstream_gene_variant	MODIFIER	CLDND1	ENSGALG00000027337	Transcript	ENSGALT00000045625	protein_coding	-	-	-	-	-	-	-	-	-	-	902	-1	Uniprot_gn	-	-	-	-	-	-
1_82575348_G/A	1:82575348-82575348	A	downstream_gene_variant	MODIFIER	CLDND1	ENSGALG00000027337	Transcript	ENSGALT00000045625	protein_coding	-	-	-	-	-	-	-	-	-	-	899	-1	Uniprot_gn	-	-	-	-	-	-
1_82575445_G/A	1:82575445-82575445	A	downstream_gene_variant	MODIFIER	CLDND1	ENSGALG00000027337	Transcript	ENSGALT00000045625	protein_coding	-	-	-	-	-	-	-	-	-	-	802	-1	Uniprot_gn	-	-	-	-	-	-
1_82575446_T/A	1:82575446-82575446	A	downstream_gene_variant	MODIFIER	CLDND1	ENSGALG00000027337	Transcript	ENSGALT00000045625	protein_coding	-	-	-	-	-	-	-	-	-	-	801	-1	Uniprot_gn	-	-	-	-	-	-
1_82575448_G/T	1:82575448-82575448	T	downstream_gene_variant	MODIFIER	CLDND1	ENSGALG00000027337	Transcript	ENSGALT00000045625	protein_coding	-	-	-	-	-	-	-	-	-	-	799	-1	Uniprot_gn	-	-	-	-	-	-
1_82575449_T/G	1:82575449-82575449	G	downstream_gene_variant	MODIFIER	CLDND1	ENSGALG00000027337	Transcript	ENSGALT00000045625	protein_coding	-	-	-	-	-	-	-	-	-	-	798	-1	Uniprot_gn	-	-	-	-	-	-
1_82575450_G/T	1:82575450-82575450	T	downstream_gene_variant	MODIFIER	CLDND1	ENSGALG00000027337	Transcript	ENSGALT00000045625	protein_coding	-	-	-	-	-	-	-	-	-	-	797	-1	Uniprot_gn	-	-	-	-	-	-
1_82575451_C/T	1:82575451-82575451	T	downstream_gene_variant	MODIFIER	CLDND1	ENSGALG00000027337	Transcript	ENSGALT00000045625	protein_coding	-	-	-	-	-	-	-	-	-	-	796	-1	Uniprot_gn	-	-	-	-	-	-
[truncated: 16,088 more rows]
